# Supplementary material for: ANLN: A New Hub in Glutamine Metabolism of Lung Adenocarcinoma by scRNA-Seq and Machine Learning
Source: Oncol Res. 2026 Jul 16;34(8):20. doi: 10.32604/or.2026.079515 (PMC13397370; doi:10.32604/or.2026.079515)
Supplement: Supplementary file 1 [file OncolRes-34-79515-s001.zip]

Archive with 4 entries (4 files):
- TSP_OR_79515-Table_S1.xlsx
- TSP_OR_79515-Table_S2.xlsx
- TSP_OR_79515-Table_S3.xls
- TSP_OR_79515-Table_S4.xls
