# Supplementary material for: ANLN: A New Hub in Glutamine Metabolism of Lung Adenocarcinoma by scRNA-Seq and Machine Learning
Source: Oncol Res. 2026 Jul 16;34(8):20. doi: 10.32604/or.2026.079515 (PMC13397370; doi:10.32604/or.2026.079515)
Supplement: Supplementary file 1 [file OncolRes-34-79515-s001.zip › TSP_OR_79515-Table_S1.xlsx]

## Sheet: Glutamine metabolism
ADSS1
ARHGAP11B
ASL
ASNS
ASNSD1
BLOC1S6
CAD
CPS1
CTPS1
CTPS2
GFPT1
GFPT2
GLS
GLS2
GLUD1
GLUL
GLYATL1
GLYATL1B
GMPS
LGSN
MECP2
NIT2
NR1H4
PFAS
PHGDH
PPAT
SIRT4
SLC38A1
UCP2
