# Supplementary material for: ANLN: A New Hub in Glutamine Metabolism of Lung Adenocarcinoma by scRNA-Seq and Machine Learning
Source: Oncol Res. 2026 Jul 16;34(8):20. doi: 10.32604/or.2026.079515 (PMC13397370; doi:10.32604/or.2026.079515)
Supplement: Supplementary file 1 [file OncolRes-34-79515-s001.zip › TSP_OR_79515-Table_S2.xlsx]

## Sheet: DrugPredictions
	Camptothecin_1003	Vinblastine_1004	Cisplatin_1005	Cytarabine_1006	Docetaxel_1007	Gefitinib_1010	Navitoclax_1011	Vorinostat_1012	Nilotinib_1013	Olaparib_1017	Axitinib_1021	AZD7762_1022	SB216763_1025	KU-55933_1030	Afatinib_1032	Staurosporine_1034	PLX-4720_1036	NU7441_1038	Doramapimod_1042	Wee1 Inhibitor_1046	Nutlin-3a (-)_1047	Mirin_1048	PD173074_1049	ZM447439_1050	Alisertib_1051	RO-3306_1052	MK-2206_1053	Palbociclib_1054	Dactolisib_1057	Pictilisib_1058	AZD8055_1059	PD0325901_1060	Obatoclax Mesylate_1068	5-Fluorouracil_1073	Dasatinib_1079	Paclitaxel_1080	Crizotinib_1083	Rapamycin_1084	Sorafenib_1085	BI-2536_1086	Irinotecan_1088	Oxaliplatin_1089	BMS-536924_1091	GSK1904529A_1093	Tozasertib_1096	PF-4708671_1129	PRIMA-1MET_1131	Erlotinib_1168	Niraparib_1177
TCGA.35.3615	0.0853327361793387	0.0106101215767261	17.196806133064	4.75969804509902	0.0101049759390178	30.4373102842385	8.42468335480448	3.2570359799199	22.7664701230817	59.4895486722697	17.815184835375	1.84206545577638	129.502667685503	65.7929168742827	6.21341999875693	0.082119038747469	100.445044798191	16.2463768367857	70.6044658247215	4.66199615703314	101.797306301426	80.216856942377	53.4121309548666	28.6999392420986	5.29652565274454	24.6531741727682	19.9836700747863	36.7422985454635	0.109524662023875	3.34888326953028	0.804996891246962	1.37189177549172	3.65457767892142	110.280294097911	6.43986145031444	0.032552738909512	23.3245522583681	0.0796024087360105	5.84479	3.28558104783845	6.56581591687723	15.187534878966	8.95146252562058	49.3395440338477	40.5917501699105	29.9218640963146	102.667012324344	14.2977258764591	51.5566057959744
TCGA.35.4122	0.104056457104306	0.0144038344333897	32.8873813737868	7.51372634943516	0.010730833583571	14.8406055070866	11.972835813713	5.09545768728332	60.2643036157919	133.396993320083	78.6990198389651	0.481253796807017	268.215836500624	168.832314654611	6.05684475821911	0.0458244925994324	54.297928758516	16.6519847895343	372.020128520399	2.66097282548583	120.789529911705	117.307136200533	71.5921455363202	34.1817389862092	11.157678247686	24.6575257500167	44.3239762673539	45.782059356918	0.173476378421963	5.18743111075821	0.996482089506221	1.44005022539287	2.66834208689778	112.946006386937	3.89346697938853	0.0845542875712433	28.9181268120848	0.119998506635453	17.2718324174888	1.02036374571554	21.7252104874298	37.3817342429498	9.74976248589789	92.1179557886726	30.1560781566606	135.46271142152	121.466229771495	12.5310707375551	153.257295486504
TCGA.35.4123	0.120149616692503	0.0267159568124704	50.8243806780908	9.46845105814024	0.0114442625285684	35.1887428288448	12.5066346315269	6.28672881903994	94.4683468514307	147.835983831328	73.7163022826781	0.984314346253275	263.222943396438	53.3302606594039	6.48088243372015	0.0359098640217219	133.459627047412	16.5610351018792	291.297650886838	6.5996859060738	123.727428239206	151.917314278498	90.2418246499016	14.626	12.2182106672922	24.6593257863968	60.2356635434869	49.8125557173065	0.327239537689239	6.21320832395211	0.976280028237431	2.05557539546925	3.00952835646815	113.982658306896	3.88588254374699	0.126607329847928	32.284365901336	0.158253273045964	30.4233416477958	1.7564233128257	28.6030933279034	99.7949612930583	9.38452409938255	124.133074804769	28.8604629008838	632.295056826966	131.340201279799	13.9035151146193	177.542024109601
TCGA.35.5375	0.0622477787688835	0.00383926224965433	3.3184050878972	3.32517465781178	0.00826722499595456	32.7711126176373	4.45202801444483	2.71019727662288	3.61392674378692	29.1145950416937	11.5584821593776	1.23100781663168	186.358855825163	87.2837748759352	6.13565091509271	0.0345155200852995	24.9586893475181	16.4204699039555	56.3061324578001	2.29110935690386	100.428902931753	73.122638520605	11.3064831946542	21.7102190287682	2.84732708747046	24.6532307885645	8.74973938604469	32.5193239600278	0.0457148540008315	2.35556929411587	0.867838413501284	1.79460396871055	1.90204948890369	109.297178048087	5.52813614142082	0.00877544912016068	20.127582792554	0.0163999308858109	2.23844515640604	1.68104352381928	3.33435407057868	9.74272749804569	7.67022188576556	31.6191323326501	32.6367281914584	64.1442583044585	55.0209696221361	13.7963483735808	35.3925465279036
TCGA.38.4625	0.0800283048654904	0.017504604650618	14.8478709062514	5.74591541918238	0.0097955475968886	27.2875012191683	4.89202	4.36274248554576	56.3855089286835	83.0038	71.2460046985579	0.179199227322895	492.065050202726	115.20418734356	5.80771687989887	0.0273813723320344	66.6443345435057	16.8811017364213	832.458624193896	3.41471236319297	125.42842715323	114.706790417997	96.5438928463893	18.5469298074369	5.62658657795622	24.6586681914736	45.659068601517	42.0376862183674	0.253488970605549	5.58331789303422	1.10642990322852	2.13418052464082	3.14578222537011	112.243971017872	3.08664665950258	0.0658789760132294	24.9633588694957	0.16426924262752	31.4517160985195	0.576903297659971	10.8964447650952	60.5343829525345	7.30340951181306	76.9645753724587	21.9409982301403	165.529902238437	90.2630763626251	11.7452888759585	74.0060439095525
TCGA.38.4626	0.0973683290618829	0.0208042754619774	26.608335088011	6.61273441117388	0.0107978711461572	25.3300718210763	9.49049904823079	6.57524623244893	50.9493817474881	101.082985534648	31.4339116478351	1.03488808981768	178.183127371116	96.521025476862	6.40189974298433	0.0357936680704763	72.8168161042343	16.3964946192282	157.025905216919	7.87188621022814	112.065233766599	105.105153734226	72.766671652047	23.0876789836162	6.34322037113364	24.6537147740498	30.6792656763607	43.3866953170667	0.223299754321043	4.42878717813998	0.881992488189638	1.60885771341814	3.98818959094709	112.316460871266	4.63522528052281	0.0764902637303135	27.9700083727251	0.110307868789361	17.9866712959327	1.41670089760081	17.6301001669019	69.5326441595233	8.79433963571676	86.5319262931161	33.8784367604045	31.9719557484596	141.911175872085	14.0679106268339	86.9885810422871
TCGA.38.4627	0.120963095799411	0.043724000130802	63.6420337213227	9.30841326493491	0.0117033246856136	31.0644890273628	27.9813119421299	13.3252332503819	99.1447467346252	147.417884874934	49.110348687338	1.2859292759729	107.38524843403	22.3986912127148	6.77357416460946	0.0334603676927918	81.3947956308371	16.2623453534851	185.487966498378	15.633779169925	113.604759207949	163.805034688952	84.3697584038483	8.27051197278525	8.34454473486184	24.6583487769094	42.2829952838574	48.5668	0.212813729465883	4.29592462210181	0.853622410310983	1.63038821047068	4.40225081750279	113.764044665293	4.54264799544703	0.168926806310074	33.9645737486567	0.133202447907236	33.7724474214573	5.16812731739527	22.3038788871371	86.8230030101839	8.26899491036473	123.766491050515	34.433349103543	883.511606508907	183.060900817702	15.4483779795955	152.434805438757
TCGA.38.4628	0.097381433980439	0.0339142467253778	71.8159177738869	6.19277446929695	0.0102701640910964	19.8676544956624	14.0670546911921	4.34468877471563	62.4406469570204	114.650647060107	58.3205297894401	1.24884009085979	201.364221729024	42.7584430343191	5.8479456033714	0.06068666739514	114.478906245148	16.5653343687349	325.968961868524	11.4293311554172	112.630449512863	113.098664191927	76.2728590437993	13.5765889764723	8.24461869321545	24.6606570490519	24.6696559642925	39.8041719453274	0.215138901230567	4.02016142433706	0.947261856744033	1.74818489589255	3.6607274140385	111.339367205382	4.73979965452632	0.116250626035805	24.4905829224607	0.121718881644272	24.1380390978325	3.5676459921668	45.7842229126419	78.9784547199573	8.56522488238362	81.1458594548054	30.0911414671598	321.52765394701	112.162818640206	12.5090121677833	132.139609973949
TCGA.38.4629	0.121308868609562	0.0329411190460681	75.7820470968041	10.0218522164525	0.0114776740103085	24.0588679023297	16.8335980435413	6.16142791878781	107.988993951352	147.960076599253	130.827531379541	0.596590787243112	266.302843172207	40.466414759732	6.33036765064894	0.0205486375292482	71.8572407345665	16.6756542656184	737.114174348592	13.0745568308412	127.69548855579	157.172550258092	107.782983015169	17.048648373446	9.21961324632442	24.6614654517236	56.4014284628606	50.8674872756204	0.273667420311481	6.07147679613291	1.02014125216547	1.84009786288881	3.53490117666802	114.370929730139	3.23048664762113	0.134530723945315	33.2278626306355	0.160685960071664	42.7170035967152	1.93422866074566	37.1191638847408	136.467742598042	6.91920509753573	149.600995400259	26.6171341201199	870.412796798351	199.733023260516	13.3309977847334	153.212273725156
TCGA.38.4630	0.0736502529226287	0.0181880403610049	23.774071967841	4.71993041623657	0.00902732859833975	18.0900550432956	1.7704586640961	3.44195540509626	40.1743403741119	50.8932292325662	34.8052742003168	0.279608618056315	376.05965484789	61.3022878359074	5.44996230851557	0.0346396981316129	99.9552123270462	16.9074055072766	362.460826620862	3.1808024271681	118.961705349137	95.6974905505331	31.245553829686	4.60230023131795	5.24927283164022	24.6625961352434	24.6429983461846	37.9629132748941	0.47596348408294	5.69719789325068	1.10584475423361	3.25383119262269	3.40107817730634	110.884493656975	3.82039634906945	0.0400289200519987	21.0489437015047	0.209993110558036	15.4699341357291	1.12171875687879	21.5852928573481	57.1841870685899	9.63985518126897	65.7462452741352	19.4726090270988	982.31927643692	92.9043268354987	10.5098009169091	99.342016982292
TCGA.38.4631	0.0788288734460957	0.00659900636229981	13.2876889817716	4.54035511339681	0.00918124968934818	12.7320639531062	6.35598296363018	3.30854144383703	26.3302212384786	79.6830444153837	25.5878761289012	0.44846550769525	219.178030385337	66.652264169126	5.68487541720148	0.0554696598586119	40.4734649014848	16.5304009060926	117.187025587496	3.30514297436686	110.266586720442	89.5654569330756	40.0474085588493	10.0569828692695	4.67954523538856	24.6570579696586	21.9891333821071	36.4979667591532	0.191133651243827	4.39895724620288	0.951919002964912	1.21325991814641	1.94371891625563	110.201370632327	4.91232785576442	0.0230116896614042	20.937853086141	0.0780800600344365	9.92944224652853	1.24627117369553	13.8741176994194	24.4403280990184	10.7234106933528	47.0841499707354	30.2591320378168	61.1996341482816	109.063563556152	11.7764960643484	91.0874294164594
TCGA.38.4632	0.08951787656248	0.0218421127289747	37.8817093941286	5.74243645185329	0.0102158751397043	22.7894679003527	8.32985004339609	3.03858596836917	25.8227604491368	103.485000509919	46.2770409738651	0.622261271630055	236.173786616197	87.2495430423531	6.25745375092891	0.0517319829046804	69.8781967899683	16.5220802520062	226.745170470943	3.78063585711313	111.687747301094	100.083621075022	63.6420170671142	35.4355935305138	11.5619057570067	24.6566962886897	19.4946636651785	39.9623865546179	0.138815858319863	3.74981131370963	0.931012892104512	1.81299187414035	2.73943705788403	111.787616832969	4.49829478304121	0.0925165363352832	25.8899803006922	0.0865102865989706	11.6168460043387	1.79440813560191	22.526451526929	37.4698588702496	8.9237241119985	92.6065058512337	31.1664707762372	92.8139893844632	51.5598142503141	13.8308519422874	87.5876040577533
TCGA.38.6178	0.0856482113288735	0.0606667445766642	37.2242757918844	5.11625243715447	0.0104554598392822	41.2628658060291	9.03669158660263	5.80716163878584	58.0283028163299	107.797389374988	19.7401645342741	1.95824382309676	124.222530433404	51.2777698162394	6.36770607888134	0.0514177843852139	108.600812889891	16.2205608337219	87.7847998762061	15.770526482029	101.460125844183	146.051236303669	74.3050066937817	14.0770330801658	8.5536869677615	24.6539514514998	22.4666798110812	37.5980762693968	0.211576311909174	4.23681778997149	0.824142849915955	1.20250851336338	4.33968559780335	110.571617871412	5.93584282278837	0.0962512382060167	24.3563606833557	0.113544959017926	18.311172838166	4.37230521966386	16.7483607712739	48.013207684399	6.91166528208333	100.641471868327	38.0759291060885	83.0019300465052	135.810412657342	14.502265419047	96.1880788583371
TCGA.38.7271	0.079367072067281	0.0131192997241534	16.0094605042616	4.26402745006626	0.00994391793017749	23.2328898111115	5.74720751702322	3.60062	20.5516866711436	67.3027363445861	10.7141516497622	1.4312066232128	134.400838275767	100.049777763993	6.14363100392674	0.0585976736208021	57.418262266009	16.1640878653198	45.8553712670817	6.27938505548652	97.4104575820082	87.7602419390667	42.0103475828779	22.6462591072996	5.50154118017021	24.650221875843	11.2025235740995	34.6812995147255	0.132651017862142	3.02615853472457	0.792745516775703	1.11443481009418	4.04320591760403	109.658649693034	6.6994738459448	0.0413607264800933	22.1040562768094	0.059070895669309	8.33631347602036	2.19022557543432	10.0259914232922	33.1688566097255	7.9663398194881	68.3448109379667	41.9901350712443	5.41105998176554	83.6703886821364	14.1866320770033	52.3673226487984
TCGA.38.A44F	0.0950029729175165	0.0115439167276153	21.9795735273662	5.75671469634417	0.0108111181774104	16.9584076088655	11.1649564971324	4.20503082594061	22.9029908200999	61.8524802799512	15.3809	1.08898418456064	108.992862313915	70.4834791020691	6.32236079646853	0.0437520405530007	43.858413838193	16.1034537947261	58.0509147896806	5.37393727310601	103.062290774711	91.7013140265069	48.0072943889898	19.4247735940709	7.03737126790041	24.6503439713316	15.6316649675979	39.8854799420745	0.146359188927476	3.48668993934928	0.802020599322418	0.886199067050062	3.11082692048753	111.139398384275	5.90483119813862	0.0400797868666539	25.7311592681745	0.0880949728922128	10.6853365111503	1.75592637048659	9.06169840003865	24.048103098148	9.0536168185397	71.9781960626825	43.0763495025066	7.82730662156367	102.417688612777	14.4070771726251	69.4850654028492
TCGA.44.2655	0.100478627838679	0.0255040596270596	32.8776841397588	6.20981579223627	0.01097018707574	23.1803327329599	10.9242523459369	5.07649659767102	43.3679679653538	92.9850060707307	26.172098923252	1.3465311534947	157.117141009834	164.750623791387	6.22811171744292	0.0675980058467859	128.442112888749	16.3234894113215	100.500858637863	7.38094768595626	108.128574452551	132.172751654924	92.9084478747535	40.4079109957185	10.1092715072693	24.6525357382216	26.9650771901958	41.2676554822663	0.160468057444591	3.91542366799608	0.84323912296063	1.45699504860931	4.01466294923202	111.534889712009	5.54987024168662	0.0681138865352635	26.6666042397115	0.120061466224801	15.0019312468111	1.71612787702723	14.9975968408448	51.7111124379232	9.89553371372826	69.6598565366157	39.5083665485453	20.9260305496102	146.696086786601	13.9126890878141	88.969585522364
TCGA.44.2656	0.0842707160971349	0.01384634890134	18.2072605149829	5.37894268710664	0.0100620061084508	16.9267391468519	4.00090888932671	4.20556031466044	42.7645171328386	75.4492739456862	31.5020141563381	1.84123480740907	176.892930274549	57.6007129944995	5.98582167532998	0.0452272943891698	104.507851410607	16.4533796587113	250.760038443679	10.2664754408245	110.659150880949	125.387702611795	73.0170945611168	14.4127264632253	6.22024353758769	24.6563176245681	29.6187495044667	40.4286916164196	0.340287741586349	5.53805278888431	0.930627738530944	1.74155642944705	4.41111330668714	111.849259383051	5.07755350148241	0.0616068774250336	25.2229011461007	0.169428575037965	15.5538036286177	2.04063936862444	12.2719704225519	71.7643049428933	6.02060638898655	73.8568035698542	30.3917725684006	108.948868565834	103.50255306822	12.6990037129261	89.4622413591076
TCGA.44.2657	0.075160659412555	0.0191333111177297	22.7091625586434	4.23441996539402	0.00972542585599171	30.358618630685	6.62108008118353	3.27091150231472	20.3271297450115	60.1805136539939	14.519179872573	1.1300165092047	167.497207791886	74.3362600627363	6.15572860101701	0.0501838597781669	66.9697461479413	16.2679979123709	68.8491311228616	4.86407036342613	100.823	107.666667412507	41.2609144115605	20.3006334780003	7.57706012040047	24.652116748178	14.357543888523	34.7591102380124	0.129413624815999	3.34821001135884	0.844979013218063	1.53815654758639	3.0526243456357	109.832963661678	5.82277410136368	0.0563317399791748	21.7833681164058	0.0661848995964442	10.1511194820901	2.10502427040279	12.1732944135413	30.8747143270544	9.59833644811724	58.9748053405253	36.9016698917062	12.7370137979997	62.3072718419265	13.8782353289078	61.6891713395814
TCGA.44.2659	0.090473790790712	0.0253509315579669	28.0951668685195	5.48240956759997	0.010496555382947	23.9047315108853	6.79899462433259	3.78632391731204	38.7569120074378	62.1327977039812	28.1904230110599	1.33827303371914	128.716102053004	49.6271302086624	6.26905195417631	0.0478892721938367	78.2956431569487	16.2925780797757	142.785477116779	7.05765332257303	105.337577105205	126.033016093248	57.5289880788263	14.0142193559185	6.13169348400317	24.6556014630905	23.1267677658945	39.1095252285324	0.173421097007234	4.23190692624073	0.843010080890088	1.61003362453018	3.90260593932402	111.290437143435	5.59797530734479	0.0590682558226025	24.9589769296097	0.112676544919894	13.6089778742372	3.40429987363079	15.1316087846114	56.5022676767632	8.79071373126621	65.273182347681	35.420271721157	81.9703081351988	117.880365851663	14.0656776246161	80.1851809495795
TCGA.44.2661	0.0789827641106167	0.00807913259070213	15.8087139727528	4.53876395739927	0.00985917487643923	21.3250136610621	6.67995540231652	2.95593770355844	18.3783676748754	54.6944479127216	14.4545299026977	1.0032675414467	122.201839950288	59.0442090562761	6.24675191306826	0.0483141918064697	49.2037705186215	16.214195442836	88.568124513433	3.63705302616258	101.661939127794	79.8480604539009	34.6265236026775	16.4696635643689	4.7134998970111	24.6530832209516	16.0138380196316	36.5086300852118	0.122781755353496	3.63668722432614	0.830756165490998	1.21028388602838	2.86137022850722	110.435134674939	5.82636916578813	0.0405365772041836	23.2261170204926	0.0627098239883425	7.54692657577923	2.12573677570132	7.15605586680913	24.3348773132163	9.14238875087512	56.9383931035332	37.2226727193789	32.227532302899	64.0261392509129	14.2089558439649	54.0133393453875
TCGA.44.2662	0.108998449532486	0.0657884433345647	72.6005830204904	8.98859630857163	0.0111916218735274	26.7598730837143	10.8623591149008	8.15435360763852	115.129259558311	149.543767372671	99.0354840308411	0.424555412725816	241.591034394417	40.8686681849965	6.2022627593618	0.0319072448839212	104.930780854738	16.6851362345883	677.224237826841	9.79435996962971	126.160878921926	190.44269762203	134.83892275856	8.36136900266382	12.7288108500877	24.6598304538499	61.5091222599574	50.0646563664487	0.459171930903662	7.52873934042108	1.04937904325037	1.83729731214773	4.71740509138753	113.80194100443	3.26743891367157	0.137801173505652	30.6367271879691	0.267271248340105	47.8131057567029	1.68132985313396	48.6270130983386	117.326578937192	7.09235295961677	160.606455824763	24.4332306005711	636.008136644514	155.83374778262	12.6959336776836	196.436921146288
TCGA.44.2665	0.0969350050854422	0.0221314581086507	30.8722208174916	6.70565116138382	0.0106466363014987	23.1211048426931	11.906564145636	7.38845574130124	43.6060909623605	80.0967165323676	47.2920596157128	1.00769367510561	105.239748569322	30.5196298962718	6.33928774293062	0.0253328265589339	72.311802658888	16.3361571123785	264.963615211413	9.2029276233993	109.838603606255	115.627315204149	58.7955201466742	8.82343867230697	5.18286195559615	24.6589135547471	21.0930249366492	42.6878069953641	0.176801323332925	3.86373044434864	0.877314910116826	1.52360477412073	3.88226260849653	112.128133776166	4.50738953564121	0.0924608882829476	28.6379797839735	0.0948013941607387	22.9316247449884	5.11668182930627	13.508993453442	48.7124656190977	6.56351220543842	79.8027815481476	32.5425930943109	1305.41298573094	71.9001460939426	14.1192141239496	73.0797807116335
TCGA.44.2666	0.0759696735389262	0.0151454740108465	16.3923016546426	3.99514584077134	0.009575865108386	17.4787761699788	4.33843426940705	3.12479385582933	19.6118113407927	67.6683811786804	15.212589337139	1.71832884907127	170.045153908698	110.329732710742	5.71892101163515	0.0722320097714238	76.093271612589	16.3212459287784	74.9504757074294	8.3024226130382	100.935	104.485098848311	48.8631791933458	23.5977139335163	5.57668261301767	24.6517573053112	10.9302341504794	34.1481199375175	0.181671310024955	3.09835582922737	0.854422201272382	1.40443837726509	4.97831568769786	109.630228760194	6.20145207190154	0.047136321555106	20.3093662068987	0.0981532864740779	7.79028016742355	1.31535476251003	12.2748990657338	29.0215834741881	8.35990856633293	59.8276424759314	36.1074062588928	3.52554668417521	75.660083922447	12.8208712454655	59.3915520594085
TCGA.44.2668	0.105314419726356	0.0446689750276667	18.2101869359248	8.27814031399368	0.0111734076040844	17.9881005228757	8.51921131046463	7.86000638022972	90.4809323558363	69.9034139625262	64.6179257203038	0.566562652456386	186.574997754873	37.7224321499637	6.40785586264644	0.026367316055353	103.961442961866	16.5049933558884	302.463680701407	8.79385539206078	120.331916571014	128.215417163219	86.6308482416309	9.72193634195316	6.44124871922578	24.6585860259692	51.7629107210575	49.047478168449	0.272691750757141	5.04091630046498	0.950760157200559	1.97987876963284	4.03087586583779	113.706836572108	3.90994851911171	0.0957485093258649	32.2135018812444	0.178095545742061	29.4637565523613	2.25749965809448	12.2823411143412	62.515822915757	5.02925314532175	119.689338746396	28.2768468315082	756.704430632969	172.934992282112	13.159325358354	100.435157137969
TCGA.44.3396	0.0999236757088648	0.0146976226496334	34.6495063579766	7.62692468571663	0.0104444072214423	14.9007573436436	6.82355829358651	5.39370004828274	71.6504932095692	96.8096403988931	90.0049670727492	0.527725163440979	184.617195398731	34.8375828015378	5.90250081467724	0.0223487297216382	97.3244314809004	16.6509977571156	470.029622685856	7.3712106366073	121.546834130528	97.6559576631342	66.3249908657706	8.92736317957143	3.36396090829186	24.6609989710599	30.9645800526795	45.0876879404945	0.316712380666571	4.97219091597712	1.0134281441552	1.90926009684741	3.64222082584807	112.619108677231	3.53539769100172	0.0626601488291628	27.5487589493205	0.176064512907603	32.2320482633932	1.98117479956205	19.1635617142226	72.2111204728714	6.71623380326276	77.4185042820985	25.3686015366953	553.641862816167	71.8698157823369	12.1814624469087	93.9744663279871
TCGA.44.3398	0.116161716166129	0.00953378447100854	25.8620520952324	8.22313967742302	0.0110489079739408	13.1224179246894	13.0361534307951	5.58836078447707	43.3598267086501	83.9267892673675	42.9741460340274	1.22686466108372	113.232259661092	34.1072669093276	6.31907	0.0247293676984631	43.9915506137064	16.2928482903154	175.304862669488	6.35233384009088	112.457706310012	91.154229185518	43.7343004555332	13.6994200623237	5.82010070250399	24.6579720519409	19.9998062709035	45.9994777049271	0.171291455156847	3.68451700843978	0.865966354530405	1.54005637622176	2.89139097231988	112.842903414295	4.74001199361781	0.0628357909258886	30.2979767396199	0.0783779188179538	16.9476699047042	3.4019934796422	17.3566	34.3816516472773	8.61749389764469	77.051863515768	35.7595697339778	330.978457564513	106.91185115831	13.946	95.9150058024734
TCGA.44.3917	0.0665209972884619	0.00688430572726065	6.64290040634038	3.57645207027402	0.00869120213749447	15.8089499188648	2.35265607366358	2.16280633911732	12.5031925012199	36.3684500251373	17.5247888128108	0.87313983101251	251.456878199421	89.0149697069742	5.75471460795439	0.0641154029276332	88.4491855289027	16.5846776131535	170.00609219842	3.46316609719538	105.600230024478	100.437	31.2196007823484	20.264879074752	6.40317405523987	24.6574689368928	15.1912359112415	34.0943494392491	0.153623043893408	3.96294027012814	0.933236126843608	2.39721195004252	3.06864721291682	110.040924396914	5.65214252466355	0.0264611701223485	20.3742998658098	0.0644024308388975	5.15323956827628	1.89455267685974	5.84102348851064	32.8509422554101	6.52316246501754	38.5604314279839	28.0087948626731	124.00913652406	82.6524754869179	12.1142987948237	38.4594283304999
TCGA.44.3918	0.111223315390263	0.0220397808755313	40.3002209359802	7.77873516504458	0.0111165077388745	30.3185970445415	6.4288507090312	5.29134161954705	48.9740742922407	108.434069368197	59.4244638747767	1.01163257690784	202.53514875783	52.9671973657696	6.36661003135663	0.0452840543623714	91.7760270115214	16.476652173817	203.373412925472	6.90647371585432	115.456172994664	150.282576304011	81.1964716328675	13.1642892893492	13.2276267717658	24.660127440955	36.2652864682184	45.2764697914843	0.299600250281098	5.45281218320696	0.912282362505075	1.95516127350799	4.62314368025736	112.955460946723	4.71457088745096	0.10034265474389	29.450883044304	0.178812812173739	21.0742729909043	3.12948585860596	22.8259880059248	102.60632296995	11.5911898030328	97.0256684086879	32.2101356709809	508.995988983999	118.498572771676	14.2684793432662	111.77658279417
TCGA.44.3919	0.0989392345463508	0.0615894610749228	57.9835908421211	6.96761800517194	0.0107053555907578	24.6697689181788	5.6624349672688	5.75731903531982	79.7400580703328	102.503205060208	39.8022240984387	1.2198576503201	231.801316837585	55.8500801819909	6.01017533174779	0.0513579249796933	118.596256434377	16.5001532611425	193.341690334349	13.0290178106873	114.024336084949	141.406339676543	81.0195287177387	9.83826450286585	10.9245509666187	24.6576838192274	31.5297103827695	43.2798448924355	0.462771832700558	5.47887179083126	0.951002922238864	2.03603928406909	5.93386514290507	112.069707401201	4.64367725572651	0.144958381169846	26.5752325272997	0.20994381511023	29.0122835024657	2.10977640455127	31.6219134453868	90.8530515606384	9.7507328880916	110.353971847316	30.1109	108.016151575933	154.761877397245	13.0141239620956	139.435783201858
TCGA.44.4112	0.113485966855555	0.0339677201984621	34.4929769896494	8.01857365035391	0.0112193308402315	19.3097453216633	15.2655177733133	6.69353410334605	71.0051750094172	106.291123522966	73.6872288064303	1.18402658021372	219.975416149886	77.4806208479044	6.27358098530656	0.0483639179374017	114.713470317653	16.5449497755026	252.63	9.57718648060476	115.943482952416	134.587000306277	76.5748618732716	17.9531371368904	9.77778780259329	24.6595228342222	30.1191109720305	45.5037670388423	0.25315888248533	4.75081669448221	0.931644412194866	2.21945192175166	4.15766827272038	112.987947218633	4.6111899286417	0.118140342413625	30.4143259587671	0.185293674700795	26.0835496506763	3.28908083106166	26.9935999042847	83.0185547400942	8.38745554367253	86.4147567038626	31.803788212559	450.502183620609	97.9685235886718	13.7582784816975	98.8844200719767
TCGA.44.5643	0.0677300929303971	0.00649388714128765	8.18785551879532	3.87457706975837	0.00878415576265277	8.1383278383961	1.90841734557224	2.51222393378373	23.7446240120132	62.6454761652529	18.3478772750166	0.32898919141664	243.84800830042	172.793687025634	5.31249422619154	0.0571589369899959	62.2132130274703	16.6629319737534	98.8886831948021	1.60282800501051	109.769441275365	53.2011634638125	44.1669427258325	19.3350143909626	1.48234725797052	24.6545228053521	25.2172364858825	34.4937865480167	0.161842602341289	3.48144185674991	0.980838886714539	1.34312538256913	2.35047185909268	109.22731060264	4.63917214168652	0.0141518134373416	18.8525900553187	0.117762508349691	6.49393435497068	0.830226292464794	5.4095701376692	14.042669421839	5.34430798139453	46.339596032567	28.7403253052039	18.4181162060246	153.378697249004	10.2603790448972	60.6080525156986
TCGA.44.5644	0.0827068470096554	0.017990759323082	32.611821789072	4.7475561177835	0.00970919533250755	26.480734335078	3.91754982794577	3.40416101287983	29.6308039267416	74.0864771669597	20.3166416381876	1.38635283896909	261.346569374811	81.3175	5.86673403621081	0.0595655345699605	79.3180335118472	16.4263290809597	102.777167702517	5.66045308840866	106.41239417829	120.828824091409	54.3025935904945	16.9890353739057	14.2336849473848	24.6546706817404	13.4370847694432	35.8188056492057	0.275894057090519	4.54943821019727	0.918843361446704	2.01953232724912	3.25051615668559	110.466161245413	5.63609926630579	0.0422872022723301	22.1456917198659	0.150951494287544	13.4743097598819	1.43717297554719	21.3215995877769	52.5005903753008	12.2838352813533	64.3335231532389	32.4139073000328	16.6009329437787	105.461779321691	12.9002357215688	99.019919825332
TCGA.44.5645	0.0710651834948708	0.00710289887288187	8.95908857197446	3.83198364223122	0.00957032114552871	9.4271382405731	3.59121043895245	2.53494312833873	15.3974069516656	31.9827417158283	10.4193248619551	1.18448433147451	126.275469909857	142.33291619067	5.93011347697141	0.045791587290593	87.0686131873157	16.1585918678844	49.3712264515465	4.16502260962931	98.3205555030036	68.4819004251998	29.8272178636921	32.0891694380735	3.09295944661512	24.6480333094635	11.3580406698318	34.5960424040395	0.123048192440683	2.71716041032452	0.811246696801563	1.32997381161592	3.58036411587003	109.581782675398	6.32367574452664	0.0269677838659822	21.5776189102191	0.0698237330223789	7.22158834737059	1.06333533862331	4.58727362178762	20.5334865635558	5.67004089725529	48.5300946665686	41.7921302264923	2.30892583038683	56.1489421998486	12.9394080203459	36.965299811472
TCGA.44.6145	0.0909605565754483	0.0307691508813308	23.2407656025208	5.93121650136994	0.0104185379063398	17.3368267917562	9.72184387051879	4.94164412908684	54.4890247857265	95.9294	21.5646174262209	1.13867024960646	139.361607205412	39.1357455874239	6.06398354430674	0.0399203298122721	95.2194509916696	16.3670607208664	130.964190549366	9.2128288897827	108.415771394962	122.740774414335	64.1987087328181	8.12088915802027	5.21173683159405	24.656472054946	20.2259105895725	40.1862656257544	0.220642121473274	3.92387414002005	0.883572736413481	1.59845238921787	4.91321510296207	111.181373784857	4.91987031780549	0.0618406783913634	25.3010691674723	0.0902180687778884	17.8486643188773	3.52015187273212	13.8699540261264	33.7869831506872	6.42077315113373	83.7689263309642	32.6532981626511	188.889157992875	136.430385462627	13.0024735328537	80.138619394288
TCGA.44.6146	0.0891381950994194	0.00955630593640639	11.9054458986309	4.82607592865997	0.0104502021070865	14.422103022432	6.33437770803321	3.37822384379949	21.6846910699907	54.0127665202146	10.519592133795	1.82343578911212	92.4163907118637	66.0966111659921	6.17965932937552	0.069525537351126	60.5566551384373	15.9922455220873	24.5536944045623	6.13813425019346	98.6123801723531	85.141077240474	40.7896305075797	18.1188043804701	5.17191610710527	24.6481485042358	14.3442238632669	37.3803204225254	0.19728286111046	3.64344162265803	0.752497340308799	0.946467930160987	3.55195372711194	110.250282325977	6.9878837241948	0.0264396729351826	22.9102129620617	0.0778223887249699	6.56503998397337	1.43698263405426	8.29166356980089	16.4180479769572	10.1517184475722	81.0601251044531	47.0426428456205	2.47854519887884	145.531119211104	13.7355	57.4172233772403
TCGA.44.6147	0.0823006999448115	0.0318159000163324	15.8188006143644	4.72362706443817	0.00997897852847069	17.5265806741228	3.01308514895124	3.48969860402943	25.5748005491474	58.3501480330222	20.642296939931	1.46250388237015	140.741858017384	85.9045142192676	6.01578091295703	0.0609249799804648	125.236253918293	16.2924210179149	88.9087111327342	9.90363257991391	100.686687508205	112.059	44.1371915966188	20.1450275716559	7.07453505372546	24.6556537076509	15.3568304879562	36.8382184489769	0.204290917123747	3.21032504256254	0.818523277536588	1.73667018887606	5.54445761122507	110.310368363401	6.29229733767428	0.0434209459476365	23.0985518044574	0.0823636813557454	11.9503846890037	4.07820658541624	11.5576577485195	51.3672343343602	7.11902	64.7151622083371	38.2041121657075	68.9432394637158	91.5935284739848	13.5089613736482	63.1209169055711
TCGA.44.6148	0.0737409040330386	0.00995664041467382	18.9447666797888	3.46816463964424	0.00979203781535657	23.195950096561	6.71760267809588	2.33563316120395	10.0947434204951	45.8861836522129	10.2956400722164	2.0314512835675	71.4328608134771	93.1155118951932	6.04616093064073	0.0805223411554405	53.5201185150017	15.9911704483988	41.4893193954006	5.12144345926976	90.2644154085044	77.7697882414881	34.6880288845352	25.0655095776996	5.99159576353012	24.6505014610926	9.59683135701962	31.5090514178351	0.0934638514091758	2.75664163483014	0.719598288107077	0.706207205788601	4.21250139244116	108.363723695761	7.94368094766754	0.0221283517314485	19.5799168827883	0.059796621414326	4.07471132360244	4.07215267658782	6.12749871932403	13.3275260662911	7.4625130632726	50.3556681147746	52.179164628877	8.33123468368972	80.3314129995063	14.4891469375023	41.9509960962905
TCGA.44.6774	0.0862225109758883	0.0335860889462251	32.7026004264596	5.36726973519646	0.0104568734291716	40.3859983732073	7.92521836853832	5.83782286606693	47.1368979204486	85.2837738418028	17.4857830896921	1.93655514706995	97.4010696755946	19.1873210445159	6.61797349389805	0.0420529547987375	82.5138741156593	16.1585798945454	86.3531116391407	14.6760506152268	102.132203641232	145.542970427462	57.0979791236991	5.79780972296704	7.53845958429643	24.6563491312555	22.284785169405	38.6192414593935	0.1996767913304	3.89362354702924	0.808846087514221	1.55282086042215	4.05523369370768	111.255365235268	5.65884554336125	0.108905660727288	25.865327310654	0.101043438916062	16.9357219909691	5.40840732107537	13.5769093049926	78.0970065791944	8.43955706783622	92.3389157740661	34.8906750376004	414.922886312518	121.117257704718	15.3134773379829	102.141197302313
TCGA.44.6775	0.08969991463702	0.0457133251053446	30.8680229757169	6.15453	0.0105254209186588	15.2914619519076	6.81904130426381	6.5472795184791	82.9683041817238	73.2348508756594	41.5556000006723	1.01587848152495	119.066327474332	21.9795222686105	6.11908961312654	0.0355329793891673	132.404128812715	16.3808737314038	262.063693763764	20.2389806599498	110.395935794064	133.251350087998	73.6082825229558	4.87159698516571	5.00618069902028	24.6584503099673	26.1753908169806	42.082293863872	0.347625730253503	4.56731624808062	0.905511404018123	1.70415653343333	5.18735809438537	112.086508990266	4.6638298834594	0.133365666846916	26.7577758535248	0.168723665729247	32.4980623119684	4.31299758418824	17.3716090336793	75.3694985973114	5.68175273420538	105.894301882648	29.4093959016228	398.337698756538	96.0465063003013	12.9971394580877	89.8083981746929
TCGA.44.6776	0.0798591910670974	0.0210566724058835	20.8489188875004	3.80408190414101	0.0100748014220029	29.3618281327252	7.7458198786326	2.9279397907739	13.2080531464858	56.169299590184	4.96498589277763	3.28450700676132	107.951541211833	120.33454948788	6.20677435400722	0.0959974299736211	53.5830814231581	16.0000657246068	16.645397211756	6.83834471945611	91.624656085801	105.557906808693	40.6349385539851	43.4405804462442	9.95861551099661	24.6460251123376	7.67593669628045	32.2567974301011	0.0777824745803393	2.3596523753432	0.718101512261285	1.18131356946435	4.48661699752439	108.612910686257	7.92255110983071	0.0342453793121738	20.4952040933709	0.0483774134456573	4.76003961243828	2.01991398315937	10.0305	18.0389780910196	10.2937893826553	57.5550979593338	51.7446072000454	1.16992986872381	102.313973180988	14.9030216444858	45.205173744757
TCGA.44.6777	0.0968306023197214	0.0255445074159598	24.963516932299	6.70062685490781	0.0108176008917935	24.0746653417568	9.16817383461096	6.1483466848976	50.6341746960054	80.9511717708792	25.4374051361165	0.918832686474333	105.087465527987	24.5290199475161	6.57265239820725	0.0280300783038045	65.2048899694528	16.2199099452186	123.526807722646	9.26701542633724	106.86294805047	112.492379000266	57.0574931361749	6.91923549308185	3.71499985434846	24.6566456706443	21.102373601424	42.4377446564521	0.220779160674254	4.12558519737373	0.837854459756305	1.52807685928393	3.96553620303352	112.01986055908	5.04323420717103	0.0609047162037493	28.4300111146963	0.0958203453045321	19.7448885551616	4.93009775677191	12.3518	52.8294992288093	6.32844455429333	105.84648197273	35.0558343032159	327.020039500147	140.657490479202	14.761297266586	82.2634448537166
TCGA.44.6778	0.057431332986215	0.0148589412924989	8.72362929788079	2.91080399993166	0.00849104870480475	25.0493077242053	1.62981082126131	1.92050481682644	15.1596620816923	28.8887155202666	8.42601227207188	0.934343586379233	242.933289621461	101.693300084436	5.76983655193986	0.0509848774638823	97.3745909707413	16.4969501887666	74.459006157311	3.59038458767826	100.685589436801	87.5987811624301	23.5363238349445	15.0258433032306	3.61586440928023	24.6522237854704	7.45849740692322	31.0310912005095	0.120816590136422	3.15475831399937	0.901116861342193	2.22163523673126	4.60403045108659	108.881512486259	5.8897951183118	0.0310869350593524	18.4602725639143	0.0550256960883968	7.69465363970435	1.05665885230855	5.62095759934989	23.3369363137079	7.91049044495246	44.2903546083167	29.2371914520023	11.279606529189	45.1233829096136	12.6817780796281	33.6671615175019
TCGA.44.6779	0.09809369317057	0.0491139560281283	30.8262672413622	6.93803842505136	0.0110543752178013	28.0494225881972	22.7999002438723	9.38725302204102	111.622459706857	92.1447911604174	35.4192966754065	1.02626645456452	152.396056378209	30.7195412365987	6.44961734659458	0.039546644066808	104.18446865007	16.3676120926877	200.583381032028	20.3053732453881	113.920047256536	141.058494668316	98.4485799180316	10.325296114209	7.0469361436238	24.6554108404557	37.8150450106269	44.2647316278391	0.226717628273589	4.65778410710232	0.900399665751318	1.76188305684151	4.38260196483346	112.645416128668	4.47402888574192	0.16537333072958	29.1307593464124	0.149551587750077	33.4512940407765	2.71519321015651	12.1725517588064	76.5284667411983	7.39600417847563	119.454909914939	31.3382654498812	146.21993341995	276.076052398826	13.965925837025	92.3241758059967
TCGA.44.7659	0.0850771871827805	0.0207550653936844	26.8939533619828	4.22796602645918	0.010230597531177	25.9428842136977	6.44873148476304	3.85929098294683	12.807390164928	78.5657834185109	10.3925915967736	4.82559949712022	102.777449164423	101.377279825395	6.12680310822706	0.139293574259985	82.8193856841873	16.0667308882452	32.6874279042875	9.58743635987785	93.3540420433317	97.0166826894855	41.111202251483	32.7856608335678	8.58003472009041	24.6516457220154	12.0673491739581	33.7533174106723	0.142672116178505	3.25239882357308	0.745506299918346	1.07553572416556	4.71320341320406	109.167108370826	8.01185073553147	0.0475801819008352	21.4556448636367	0.0859369889217272	5.14592176579564	4.51772615759096	10.8418756382151	26.1699423319337	9.73090064631064	48.830087636414	49.115793167059	15.0327803093825	83.3401723594314	14.5960708180191	66.0934206754465
TCGA.44.7660	0.0778968624887298	0.0179145542659156	15.9997448960849	5.03330890631859	0.00948748643610981	18.0686742742377	3.61687500100594	3.55819868569342	42.1388045373666	53.3465902699524	28.9941531343474	0.778253266705971	208.823974050615	50.3998378846727	5.64058408342881	0.0510148558021036	101.449923031979	16.6852121405981	246.508007277873	6.16881522798539	114.470966093782	100.634620379236	45.9133476617413	6.38259	4.10963469853792	24.6586331587407	28.9173902822519	38.3670842770108	0.400145111579047	5.59536759740561	0.990140187266643	2.18870318270472	4.18205951885107	110.836979738961	4.44454763383821	0.0362038607200335	22.5388143154351	0.189726174813553	16.1676194505911	1.80512093816237	7.96705097828196	38.2887146744775	10.1514391367437	62.4966	24.6201385495213	147.097657430821	148.330476742211	11.5478466015124	55.5491256021279
TCGA.44.7661	0.107851526121175	0.0311227762727386	34.4479882328872	8.92024289196873	0.011326767993998	21.2190288388153	7.4018098184524	7.07354605533672	98.0165531246644	90.1306186487975	111.979984937326	0.544671548278067	223.468413122973	40.5483276027998	6.31453984925586	0.0167286615279713	83.4387071530434	16.6087759361436	446.148432812679	9.34816307621617	127.27415575933	109.073576744152	90.5225650252483	10.6996112686545	3.25443050080196	24.6575274632571	43.2725705153402	50.3271022774921	0.303977686327398	5.52508560389768	1.01859302250442	1.96199305752466	3.86771226592406	114.125659579949	3.15263013182201	0.0995385260624794	31.8892428996285	0.193261728072178	45.1758867672972	0.841347441539114	17.913248409889	73.7778895113086	6.53341663192432	138.900973222354	24.7522716604394	263.859043139916	107.025144961659	13.0030863527924	102.414881988439
TCGA.44.7662	0.103144296995844	0.0899068699045364	54.6041167783959	8.30396853297656	0.0111570582530991	34.0181177968765	8.64000207536873	7.54972763510026	135.246356412155	127.838170546466	130.239470169333	0.586660984617968	275.078008404429	29.8136270937663	6.21094084048741	0.022646988365327	154.023255154903	16.702543996644	857.781914552758	20.2339392230669	125.629378421613	196.925224691783	136.936936644456	6.78009862896044	8.48593459241029	24.6618960852594	56.0707639477427	47.5395259415676	0.456652359952123	6.51008761054131	1.03650544228097	2.00238359476344	5.13786335055671	113.67800994035	3.30617342935211	0.22913341233728	30.4592365438908	0.253831457265224	67.8037259867092	2.61486305427735	27.8237816396348	129.818257371792	6.77385697658506	150.388117895829	23.998143763926	1344.12701801799	123.95730009255	13.0259003162674	123.548222487034
TCGA.44.7667	0.054959044173137	0.00929342215580363	7.09896977897942	3.14966179471945	0.00812460354156239	17.6713804334259	1.7058836684292	1.51258044653413	17.0736377405613	29.992519932355	24.9689228112237	0.255710042549122	461.612374587573	70.0235965196323	5.52899224407718	0.0228670318214243	47.8533859197138	16.9079042858513	368.77142364132	1.78419500466008	111.252867654627	61.2551475648328	23.5624754119916	10.1917053085035	1.37939767746468	24.6594695788202	9.49103470982556	31.8193682068343	0.110798427878795	2.7154442129103	1.07355802736617	3.05556314735994	2.36497812350691	109.423890908108	3.98393140651017	0.0220922613758445	18.3992257038143	0.062348921814121	6.78559990268534	1.16315543737506	3.87116399315716	16.0963813156836	4.53834970749931	42.1246211554316	20.6870322717748	169.957850703228	41.3461296611311	11.1829442231068	38.0942159601732
TCGA.44.7669	0.062613411505841	0.00794061116281927	10.7455311506508	3.93922357606497	0.00861201246634245	24.5756195045615	1.84286358756891	2.36719581943561	27.8102996323238	39.775208848198	24.2366134600125	0.638004949576899	275.780705949616	40.3386151343143	5.58023680777596	0.0479858619238754	80.5280945330685	16.7937526866765	409.778083086137	3.14333324980488	114.208240698279	78.8644664632477	44.2221437168601	5.90462446125424	2.02904092702755	24.6579881307574	24.9308339862791	35.4177318678696	0.254295818748248	6.05743235988577	1.05564062468833	2.58509629216212	2.79740990227605	110.421683273729	4.29865715154226	0.0260386920951086	19.5979946481897	0.160363181651135	13.3845098905916	1.14874558785332	5.64545028475547	33.9570168250561	8.22222497140459	51.0757424003752	20.1543620448704	116.68026445123	82.4642234117913	11.2983921241648	59.948120217477
TCGA.44.7670	0.0821324053067158	0.0206508067215435	20.2290809232428	5.52028	0.00983562662117504	23.6370350586508	3.06182796232199	3.74565014245306	51.6915609124468	75.7346927342243	47.3676587214755	0.509633530519649	402.200861497641	98.0521245093979	5.7073513427786	0.0567047876717094	76.5603043194058	16.7429814394972	224.541872608663	4.34680259288374	120.396811085088	86.893303648785	64.8528392829631	11.9815069135909	5.23345267335215	24.655773594556	30.8700548356261	40.561252505053	0.330179733407413	5.48396105302459	1.0634656921205	1.90631128618159	3.52862291735107	111.637567428165	3.89282025362977	0.0570917611390926	23.5371486108553	0.214528200271993	22.5210183176848	0.441754193386012	13.9695637233094	59.6657731814621	11.3059119486923	68.2259317511782	24.4074929518863	28.7764978714115	116.364461194821	11.6524371352793	94.2966503515422
TCGA.44.7671	0.095392641568425	0.0164107921791784	21.6402689116899	5.89885204016001	0.0103949384615405	18.2125788657271	7.75346568522063	3.75812619810164	37.1662102483461	66.8680949266649	27.4308377204656	0.789253881188706	123.18803241602	35.1519044067918	6.05566556776689	0.0382765917907867	74.2493288996841	16.3586301843224	118.046803713727	6.09691795021892	108.301080999843	91.2147848525045	54.709815619302	10.3031942029357	2.99554455021969	24.6568399238992	16.2832513195444	39.8238236882993	0.150755702114322	3.46948091428027	0.866534028613649	1.37397745732035	3.09113824619366	111.103888622971	5.15528200624932	0.0344027873324597	24.8385193889987	0.12564135361859	11.9203502228715	3.20630338116168	11.1572402803312	25.8981188112049	5.50361404627359	62.6823808145787	33.5493614285806	181.575042193086	102.707321356369	13.1971224585188	65.9985747113768
TCGA.44.7672	0.0943060002695284	0.0255643485508642	23.1308926039477	6.5359746056127	0.010568969253179	22.2713242701083	8.65041417492951	4.72353743829534	44.4403768316068	68.716932369032	46.7019898021145	0.6314790680693	215.375595670901	37.3485490832299	6.22217057485056	0.0280396525842827	82.058102407349	16.5211689896664	269.337324453125	6.5278466136414	115.241236168188	100.137248258376	72.3312489493279	12.0857851233141	4.08122433989923	24.6585105298304	22.1301099877548	42.3395891225118	0.196093156463258	4.09274375222911	0.945651974815063	1.78670131671296	3.40198203775265	112.272029616443	4.26018183709915	0.0608148678607161	27.2950968461659	0.122917766903409	20.3463894068601	2.79085134632485	13.3709187401777	39.939872237943	6.59032751455757	87.3828222868414	28.9219845058077	275.208866752563	63.0926328516238	13.4948499320116	79.0176101128263
TCGA.44.8117	0.10960519114684	0.0367366953419474	57.9603967189377	7.73771042653742	0.0113378341335987	35.6367419277291	6.33713947136638	5.50234037742744	94.7550979602764	142.90623677424	80.8050677021784	1.63833211656992	201.977346814962	55.2443938779855	6.33148628762843	0.055750907764537	249.030206638616	16.5248168663496	265.115024820322	19.2875194699149	116.074309794739	218.022677377831	105.258302923395	15.7111740503563	9.34933425178598	24.6607940805173	41.414319466798	44.3954657305383	0.471614989067809	5.98821555506519	0.926743953226766	2.11921048954654	5.16104597769648	112.842016831507	4.6468188554754	0.112208649026098	29.3906021612648	0.27539007642392	37.791672933968	3.95009773152245	26.984265110051	152.571065024068	9.07520788539918	113.646854903249	31.523456606183	481.120646920622	123.292771678884	13.990127731456	115.738132833735
TCGA.44.8119	0.0854039429456158	0.021507367220033	35.1045122237679	6.30498497178448	0.0101472727836289	43.0732964348289	4.96195668359342	4.54137230256044	70.0759991991247	76.952149094252	71.7495211129216	0.782305744070936	284.299200080949	31.0997332304691	6.1692764376037	0.0250509613113334	112.308497114456	16.6575350191662	392.883691521864	10.9787904308849	118.573459347967	111.031899812025	74.6591	6.51706425615657	5.41635	24.660961741967	36.7856949785281	42.006987407677	0.342361898863687	5.78154577224924	1.02245589397782	2.64564977367658	3.79684851664807	112.424440897882	3.80820983751458	0.0830696352861392	26.6725129298192	0.222511615221165	29.3182322299509	2.34348004098841	13.0370273107843	80.987913387162	6.67045369699237	90.713910243172	24.1560697286458	1179.53192467744	100.316757165347	13.2216279638345	87.4357319922053
TCGA.44.8120	0.105227764325111	0.0363372006301601	62.7056978498291	7.32278180030937	0.0111062250180784	18.4181895863825	9.80426560086221	5.5927327223409	85.6413234545384	95.5573142077339	51.7274465332408	0.71994812206545	141.525325339242	50.9970752022191	6.36865421506603	0.0429249146525568	114.59878465826	16.3622789376479	173.613612738036	11.6795407398576	111.929083748112	133.826715293427	75.8540644632336	14.1701579483635	5.53138899862277	24.6579632915064	43.3054058833058	44.2198619144338	0.349266673953499	4.92107139630777	0.88990226769769	1.45583141046641	4.23400560403904	112.414585733475	4.65852240586438	0.0959804210353493	28.8378126707027	0.205879195459781	31.8444408989414	3.4785394607041	23.1083629714409	112.106020443693	7.01528039246017	110.53993503448	34.3733492501186	147.06710730828	172.519443421805	13.8604417484335	86.1997798772024
TCGA.44.A479	0.0759150078123974	0.0183161066108176	21.1249636528541	4.51106047870506	0.00973434982601984	29.8752344041791	4.72382142602592	3.5922674739576	29.3579995066531	60.0094453697033	14.0761699537884	1.39023026413022	167.168204438426	42.1356843625607	6.20505868295586	0.0554835734028263	91.6794062966687	16.3940911372407	126.117144238244	5.42247422563186	105.061057227411	110.331579593418	43.0015857769731	9.92880341819169	8.1021157833301	24.6562251937683	15.8684387362586	36.985146781344	0.18559707283137	3.85600411338873	0.889327056103987	2.08020361673201	4.49287890341778	110.945935348655	5.65753480502596	0.0590509291235632	23.5874127214956	0.114312595007111	10.1178716651774	3.19696166002645	9.23617828639916	46.7213657573199	9.27806608893014	51.1125732508947	30.2868906334769	110.308773959228	74.3265881363539	13.8610480521006	66.1752139940032
TCGA.44.A47A	0.0702694282913176	0.0139556026420116	10.1665125981967	4.0217733204925	0.00924847156079941	23.8491396496044	4.03854175552602	2.97663195949429	14.3266858025064	36.3261044792744	13.6160421964625	1.29382452264636	189.284537904283	52.9735463848346	5.95271123611692	0.0393924738520089	50.2438278595486	16.4161202330432	100.697756201887	5.10585432826153	103.896338820055	87.7601448290484	38.5292561488212	12.2498641305647	4.12925466176849	24.6540044099943	13.8574934530553	34.4948718315187	0.1285682077105	3.30234922920307	0.902059911536104	1.64024592031776	3.1056101417681	109.763566470244	5.37105529803661	0.0339267059769279	20.899676200284	0.0650055169225233	8.0873362012726	1.82944755604326	7.45853402469038	19.7631457678724	7.7108967988704	55.5848042991644	30.787649134984	27.464149702486	65.4848320509592	13.0765789869152	41.3025094023259
TCGA.44.A47B	0.0995327301654211	0.0364433320468859	52.301757795758	6.42401535942108	0.01104778827095	59.143911030621	13.3267204071716	5.39144319374895	50.4149776784249	113.994710914448	50.0008678628995	2.26408789300265	188.874426684553	64.4730931500815	6.63888768746718	0.0777975632963198	146.209326546439	16.346208202539	100.386914981006	20.0193658299859	108.692048083554	158.384960206359	79.7878796672791	20.5002328094962	25.3324409071329	24.6567652486113	25.3735099318802	41.5300381509172	0.238711394135548	4.91236992612821	0.865965336692461	2.08613892164079	5.36055971253912	112.207385766387	5.38241636165367	0.113834899725274	27.6795826757218	0.1998084353608	16.714482553511	3.06741884472895	22.8234135994055	64.6460376205515	13.0330640693076	101.195552056778	35.3692790773053	126.43518741635	89.1640874035707	15.6061594713103	104.520168151187
TCGA.44.A47G	0.0965681245141651	0.0232235238452923	26.2770802981226	6.4487531914779	0.0109320681596233	22.1586533896897	6.40833508852858	5.11034891170041	46.7270103863454	83.0134429374604	32.9811301260561	0.853061869139505	135.250752057236	53.8032184868807	6.42797413482946	0.0337641744714343	82.667410013898	16.294653029483	145.559358980803	8.55006555654996	109.251220868985	106.772776693479	64.095599636799	12.2484097056737	4.14853598549285	24.6553743958553	26.4071844587132	42.5333818993375	0.278016236652349	4.9553102988999	0.862366048123516	1.35077961441234	4.19766876521595	112.069114642652	4.96831050265043	0.0796639381824615	27.3335419752556	0.127814609341406	18.4517416267583	2.29196387192596	14.0671120171216	46.3002766963623	7.78042785123421	106.779519233667	34.3660221814351	97.6412228868331	83.4935524698804	14.2760860117314	84.0625634024551
TCGA.44.A4SS	0.0881112126726204	0.021287563999987	15.795044458071	5.89413670289087	0.0104520749762938	22.0178468577504	5.03548973558587	4.86580402216028	54.8924365084558	68.401280582966	44.1596400028105	0.407827518637397	144.837904535367	58.1009615730859	6.31588457285781	0.0341767207525077	98.449453141792	16.4101919824519	172.959724249629	5.11630213592998	110.782268205315	108.401329292595	68.2092458175397	13.8719013583168	3.74731696349887	24.6569839708671	38.2842849778656	41.5856559936079	0.230904893652168	5.02065534167377	0.891958154494393	1.29814104513192	3.05125966957482	111.662109577666	4.69125483762778	0.057009090358931	25.8824669702406	0.128653837428363	17.954135231584	2.81120458179851	9.79536133774175	33.0017154429447	6.27972761271891	101.942564923334	32.3488410468152	240.314370458039	124.68328894381	13.3269606131576	61.5821152688697
TCGA.44.A4SU	0.0924199352950598	0.0336953050473376	30.7498536642233	5.94231673488717	0.0107544171133388	33.1750064385762	8.99005425717158	5.07403534278337	52.8178715221704	70.5834573268928	31.8235947749689	1.42019318613236	136.924372979479	39.7170535990181	6.39738	0.0491110336464272	90.8626260536742	16.265378612121	128.923028076699	12.4480889147528	106.036638189121	125.95302465598	68.9621657056922	11.4590830743503	7.18350399632468	24.6565339522157	26.7744093891975	40.5051894752578	0.251263944266434	4.68760002582233	0.852910767381554	1.39745552161881	4.53522267046538	111.525331011187	5.58153528320305	0.0952374842087554	26.2663886768465	0.153516783853549	21.4189169430068	3.9564857479764	11.1310682547461	43.5382295758379	8.75124640664201	87.4201599629707	35.7635106906226	148.701793678344	92.1197938613633	14.6398485465763	69.9896266720865
TCGA.49.4486	0.0861367392719671	0.011059864735849	21.9088	4.3977979897413	0.00989414742246064	23.1987335458306	9.57370595713242	2.83714648919984	12.0765119237025	69.7457174119077	10.0931537179038	1.76044453196496	174.350976716049	247.633932056006	5.9058794783279	0.0950004514418131	72.3608802901648	16.2520744107907	40.3499425423931	3.80499174157126	99.6439184219807	110.562110373608	47.8460691584032	57.7139794086772	11.2409498502846	24.6496010677021	11.9750245501375	34.4873593803495	0.0927682481236804	2.7990886070098	0.801648930862702	1.42054260748421	3.50169398824248	109.414372043004	6.99933307445084	0.0264728492972568	21.1377225880813	0.0522890213349769	4.49666586311912	1.27694684515632	11.0749303213982	19.4830192145655	11.3024112977935	45.2581516677213	44.0320159158578	2.29030982116407	127.782713511613	13.4816688550066	60.2602071172023
TCGA.49.4487	0.074474521212571	0.0149040257182927	8.31053546278261	4.56061999524562	0.00943896075095327	17.3215073450262	5.44117029991108	2.72947546784371	32.3058637018064	42.6827320213639	15.7500738797258	0.611259337148244	241.03324760766	87.9639786921142	6.1092954558276	0.0396461694509518	103.311868645233	16.5247663896593	109.062937310715	3.19971461737495	106.531746002707	102.60639124316	39.5290474206208	8.20263304625243	6.21626554819835	24.6561353542257	12.0440108782924	36.657403608064	0.152256980028483	3.14206765077149	0.91617601058457	2.39386948631989	2.94467949249247	110.52525222355	5.17373390146734	0.0277878911206451	23.2754323339575	0.0801296265120682	10.630979136001	2.42564245183096	6.09088872339487	24.7584463691884	5.93220808081716	53.9762851181557	29.3306929105574	81.7173698437157	42.6766261161924	13.1703993938218	46.5792459743838
TCGA.49.4488	0.102431078081121	0.017571933741023	21.5884847687474	6.55644314200222	0.0106474517415296	20.400473752206	12.3570987845504	4.94862426464167	28.6107128043034	81.9619486710935	28.295273862061	0.788195906864075	195.549288902775	65.5424577994547	6.37848339534304	0.0342149729303055	72.7839682835923	16.3344219333256	102.912628373147	5.40446106343947	109.429040668186	119.101108145953	59.1803794831617	21.3566284471874	9.49426034227228	24.6557504093172	16.9484305837515	41.7072487257692	0.142541751033376	3.73220616461156	0.866360440982332	1.48748627473604	2.65652577885132	111.971591537518	5.28446356196986	0.0356559738328043	27.574806984097	0.0781685706704772	12.1021213343703	2.48210516168477	13.1506471965767	46.9097203011821	6.71303373125724	71.7003660599469	36.1840939822827	71.8971817890943	104.679306123982	14.2608289999644	83.0033102825672
TCGA.49.4490	0.1047151458985	0.0274113556657146	34.8817802876622	6.46437824243792	0.0111843709565734	26.2637836527929	19.450787017938	4.72745	40.2393056963358	80.0064584693157	22.5462267950465	1.55535392449758	102.525830866353	36.3651542718281	6.52140875816981	0.0414339357531865	55.1740056987174	16.1129554279602	90.180329187435	9.85542226146729	102.554577557052	116.322576386507	71.3667364215185	15.0012258751391	6.70262865032942	24.6542128741073	20.6232	40.7811063961611	0.168323836228397	3.60613554198278	0.788815366143658	1.09414721888309	3.74123694320805	111.47783424974	6.13706041482324	0.0576852710852686	27.2927224350258	0.0885218893319026	14.0663973563766	5.22034479885496	15.2712075418465	38.6082368788079	8.06415985101975	93.5944948774653	43.6982389389723	50.4647729393976	113.98292872518	15.3760852299614	91.3152337632464
TCGA.49.4494	0.0926045644839279	0.0101667532869736	18.315991971939	6.35251568592321	0.0100023308395655	12.6333587307035	7.45450935877677	3.81600828656063	41.8322158633391	55.0724485780647	46.3896184844893	0.262531301580229	233.797717356778	34.980737013813	5.91844516733944	0.0209968013997241	48.5124462127551	16.6023099523751	281.350055317635	3.95354	117.697370745883	88.0700352354752	45.6118220094331	10.2630159847721	4.04356102439051	24.6578510356009	20.3512751971856	41.7522691436999	0.151060926506929	3.52212526146932	0.993226726757622	1.64316538914906	2.36808440339368	111.973066470213	3.93240672684163	0.0377785690284596	25.7741233465832	0.100295907465269	16.8456243198985	1.33102499956062	11.5584411349365	24.0300266222037	6.12861511351107	72.0584020418835	26.1362179114066	127.305809299339	101.503066038602	12.2852073660474	66.9286029316079
TCGA.49.4501	0.110246841692813	0.0475305791386088	80.6886411370326	7.28411573815744	0.0112635711379175	28.3533413648326	13.2717374025852	5.61281195141486	69.1615026844258	143.079562882376	33.8761423587534	1.78458729435198	167.630367033525	58.9225760943332	6.33769531168566	0.0739034218347314	131.100969228283	16.3490536311888	148.981874321902	14.2686191102975	110.696425201145	181.670181402206	93.9596744114266	16.5012890469613	14.6201230701163	24.6564603769993	34.5735310390142	43.6567396066689	0.273006591937805	4.93087464611432	0.874714095644147	1.53153340478313	5.9292056433399	112.267434502513	5.35187969493146	0.152149650266928	28.6382818642573	0.181258964858421	24.4380325900075	3.11366653421419	37.7617725615687	91.802096146608	10.1293083248032	98.0786315031138	36.8091008767788	102.873544468043	173.86043408277	14.2790071351479	160.36490712199
TCGA.49.4505	0.117063391512615	0.0389547871863568	54.6800599839436	8.47888097801221	0.0116808613611272	34.4757111360765	17.4261417906431	6.88211279981752	73.0827591717416	133.145215116595	46.4590903018103	0.971189293893589	161.712668555254	66.9748624960369	6.64523313177864	0.0375317323032081	72.7188675069123	16.3171883778724	171.106706708263	10.3018397501384	112.877806112048	153.641360394147	95.5233230541864	20.3203367813182	11.5968197134667	24.6562710503652	41.6642265485818	46.5018923561921	0.26528709431753	5.45052608543796	0.861271472223402	1.3796932910289	3.96310967898206	113.026341186015	4.86242459533998	0.107629158303698	30.9996849639438	0.144554978149121	25.2829442732372	3.05375522739481	26.6099016562412	85.7661393152165	9.02020926595859	126.492440333232	37.482999710451	102.925381858139	224.019566212982	15.0615020255775	130.370623919361
TCGA.49.4506	0.087319085091485	0.0038358091764063	11.8969971870947	5.65639789836635	0.00946632463381569	13.4909733684529	10.3212310776508	2.90632256690865	17.4177441028974	54.9063005054008	27.1639992329105	0.356920595458811	201.580840621732	55.6796940648513	6.14815832137996	0.0190823642451614	47.7487013573896	16.5710917513287	154.731758825878	2.68686156368337	114.126283106741	64.1361376984973	29.7998457876864	18.4402911996081	1.56516027889848	24.6561015471321	14.3484783091917	39.7156814780509	0.0841486748436145	2.83885503659494	0.939499627470632	1.61419261503529	1.86173195201286	111.421552772335	4.08582290564244	0.0139758479535444	24.7301384508098	0.0404342208404582	4.98966466946462	1.31511357843461	5.84115687149304	9.28326885829592	4.21823470077783	40.4316745706621	28.0398512636124	84.0216967677535	68.8366643989023	12.7730144563528	37.1739176307832
TCGA.49.4507	0.0959877390666017	0.00714076899706569	12.4062088961635	7.15156392733787	0.0101580481194257	21.3774882375209	18.798443070994	4.15161895108583	43.9946405538689	65.4060195562917	39.4467786507556	0.388646659598971	287.091821070913	33.8887587174935	6.14518677816267	0.0192526842705917	59.484057284809	16.6070809614723	265.866054377014	4.22849161653193	120.130236551763	86.5995331205864	55.9405874327874	8.25919702918253	4.04518467903763	24.658061156775	26.7974838286055	43.6092265220298	0.149524664883995	3.90813	1.00968684049027	2.15421847074476	2.89481101506308	112.509425983224	3.86220591914355	0.0223426324309613	27.7514110053768	0.0918135952878193	11.7304400683828	1.49784431791441	6.31409011473936	26.8382487646246	5.56260775691419	70.0810909777083	26.1212767986323	142.251668928561	157.911376342547	12.9288522673243	77.928578899749
TCGA.49.4510	0.103572381413506	0.0194159485399818	49.8254479690605	6.42511696772749	0.0110691798346475	49.8768330191549	19.0504773641325	4.44395723506956	45.7033862133505	120.399293129648	20.0613240506687	1.72160071004099	132.629940434895	128.469163426756	6.68302244214177	0.108150746371882	78.5677280909957	16.156942533349	52.4002340458575	6.36254154464571	103.186046718022	115.644748176201	66.7534660378505	32.0844218501316	13.1243306466686	24.6532650474793	32.5787126563668	41.1165656815791	0.165292325804146	4.37365413294244	0.783132295801513	1.39242820166751	4.3242582056027	111.378784445922	6.35224637884869	0.0505498173482728	27.4165516432861	0.139010694669705	11.2742811418482	3.15209238937667	14.6911521775595	30.9331515004014	10.7617382359733	77.7238942681939	45.9590163657566	32.721456274209	148.522311046436	15.8976614732122	102.408059322846
TCGA.49.4512	0.091937746702377	0.0301064038205695	35.0807484989081	5.82001067323315	0.0108012345350837	55.2732789384984	18.7194907247704	6.00415331050191	31.4579588757084	91.1361221385477	22.1411300404018	3.18614963699776	111.715408156928	29.2489691817817	6.75084813357427	0.054180082858763	81.7712279914107	16.1689145567511	104.352162645856	12.1475582014731	101.667338402799	125.714224292171	75.3717781133069	11.4923792662771	20.3047950462138	24.6560761064577	20.9865	39.0020115521867	0.131043483492215	3.46199	0.81178063785976	1.70822846441204	4.23413615256645	111.400765262783	6.04564114496256	0.0897032397113411	27.2482999074974	0.080553599397977	11.6155946609762	6.96462195208989	11.0166011038794	51.3576564818832	12.852299115278	86.7228495759527	37.7888832829832	139.535269189066	66.3499927779366	16.6076369687103	89.9069040820397
TCGA.49.4514	0.0683087101046866	0.0070278453354864	9.94110738509605	3.60973811756269	0.00888889168204953	20.8402314630131	4.79802174796689	2.36365792737454	12.055597516043	44.4262054161221	12.8749168167865	0.465330485217451	253.899661202168	94.0383195062321	5.73893559827286	0.045988663089603	40.3447535410115	16.493620869832	72.6146309000103	1.94745355954646	103.756624398951	61.8224175332451	23.1605150793544	16.1641929279278	3.20655406282376	24.6539579626583	9.77818708542442	32.5328205446253	0.0987483900408834	2.65194219003158	0.920609678944678	1.43635697517237	2.35013943697471	109.116014922426	5.62919379884492	0.0163514828873751	19.5084551305815	0.0541785428575162	3.91370113773418	1.47053946371585	6.28785459869112	13.0239084768676	7.22695560417683	44.6422613925869	31.3144232439171	13.1403682044325	80.3719996659031	12.3502281365419	43.4551752385552
TCGA.49.6742	0.079693666737175	0.0106168425572579	15.8748601112523	4.33369200765613	0.00953728723489165	14.1930196187461	6.35917750360695	3.07331127557169	17.7865869734795	58.7475746042069	12.1763967077034	0.918447568058818	242.527080556248	164.738191780824	5.77724234306638	0.0653760618561058	52.6802060331401	16.4613942335816	62.0008318608343	4.5866480619568	108.005273301322	91.2899992866264	45.4005489158018	19.2899044281305	4.14943781409997	24.6503304254321	12.4053904999013	35.9878262314767	0.161570304488738	3.43454400919535	0.917156511427194	1.44527290223742	2.46376182360231	110.208111502297	5.44587939869072	0.0301292481638756	21.2918571202657	0.0922185001022231	8.24592623610987	0.503783585562457	11.36	20.5838392036801	10.088034130136	56.1718591817562	32.0484035504948	2.9081972891147	96.6509465491784	12.1553938109896	51.0330413011894
TCGA.49.6743	0.0970090141333466	0.0291842632101546	33.6278525147609	6.77453694641748	0.0104003904845593	12.535808251983	6.99887007701174	5.03014649203613	91.3669286090044	86.3443975544178	30.3612697015787	0.63919960974308	190.282881470044	29.4866104984577	5.96116171398369	0.0394919811906853	74.8309485094113	16.5522405587607	292.930522687936	9.88297972011025	116.269811252785	151.206312957704	55.6158167425897	4.77385391364781	4.74876849606344	24.6586014837868	20.3137599302526	43.3091412384412	0.324483695104592	4.75905672656015	0.978833918893348	2.06691821584242	4.42919496547635	112.405039639112	4.16530030181067	0.0795450283968913	27.0559531772707	0.181058365847899	29.2281305086128	2.17335909663587	25.2358301844427	74.2665524291664	5.89352100555716	102.150426983059	26.0195335430545	248.653273440894	181.380085413542	12.2275691356162	110.57841189434
TCGA.49.6744	0.09935866114881	0.0239838069076402	29.1252288820174	6.70950293866331	0.0107847335701974	20.4121286878585	13.6928027442606	5.51063	49.4622062398597	87.1705095340698	21.5846692056143	0.972719946246284	108.774638490721	36.330194786209	6.42507876258855	0.0380388271173595	79.9243881940719	16.2729575070046	129.212858300473	7.10988675027899	107.278505741398	108.583446366236	53.0067385162552	9.23649898495611	6.5175919206188	24.6565879446147	21.1050707871073	42.4930996290429	0.207466187532283	3.92032990428141	0.845515989285135	1.68141225747147	4.0393989731555	111.848793985731	5.15928688398611	0.0553387885832666	27.9194665567189	0.114692435460657	17.6274466674474	4.42023207471142	16.4484086138846	55.7836052570269	7.40293000783157	86.3156944125744	35.0543707680469	230.177831926175	130.546504373664	14.2696444010195	87.0964417140211
TCGA.49.6745	0.10356093034741	0.0703556336742942	48.3261391081363	7.53022667886979	0.0114320897383003	27.3612342856086	8.79434449750603	8.67558458945954	96.6805157544563	163.041689525287	52.4562797287908	1.14063010231199	160.482692081987	31.5816736437734	6.27140116155258	0.0366148093477405	132.69194826682	16.452092706305	317.774848994919	15.2739734993852	116.61128535314	153.559954985269	143.043613378117	9.67045681057155	7.3811258614578	24.6576537482173	49.8004071139488	45.3500433252114	0.337234521994347	5.63741104913944	0.935842456597236	1.5175684795299	5.00972824979751	112.913587968449	4.19010984411734	0.186483662153114	29.3057188916833	0.21280589726226	34.1908278569618	2.87368645125378	21.2825090673277	86.4849211473296	8.01945627988528	146.629618689185	29.5387114241473	326.434161835074	184.793454266054	13.3944989143563	146.06521890177
TCGA.49.6761	0.110773645434935	0.0400881444234961	47.1884914113142	7.26695990680834	0.0112822953216511	28.8241942676879	6.84381741839661	5.97177519050616	46.8620674735723	107.169976484856	35.7480806363796	1.03979003680706	224.248599628915	92.311594242173	6.45114564423831	0.0483852194602788	141.087297641907	16.3755205951267	100.705816869518	11.492034333537	111.897966841454	123.505331316961	86.1898526359458	24.4709450115651	10.7623613558998	24.6554180328895	27.1961451307213	43.5932732021635	0.325629292638855	4.77628893804194	0.874797117810535	1.86452419657615	4.45740411572809	112.410860719805	5.19759660557606	0.0851582540067455	28.9227947056887	0.147865463720351	23.3975401529645	1.93242454118611	31.342897350267	117.469206472504	10.3789216170287	102.816289414323	35.8866611221906	35.6637442847735	124.358938894468	14.5817877599953	92.1418792553719
TCGA.49.6767	0.102482683706708	0.0621669433854371	44.6311020052619	7.51078788895568	0.0113020009913247	30.6566439710511	7.1449336265578	6.12789937980758	75.4254837892998	113.966158162646	53.8075508980886	0.760710946054016	204.508962278191	50.8993158887469	6.33540129559258	0.0419001598738295	93.9464301469227	16.5452550455204	299.978595997001	7.50988373372267	120.064634431097	172.442415069972	125.464353615675	15.6652553343518	14.7738567434864	24.6574410945499	49.7042222312346	46.3313920628945	0.308329051633539	6.12309414635567	0.964653531151028	1.72375816854156	3.86091611525515	113.268913060905	3.99957850289858	0.116857088461323	29.4719046713108	0.243443283624844	29.0222003976325	1.75074364668924	20.0635089623535	80.3107156547624	8.56768544942643	138.41292849139	27.7754309631028	209.392717320271	127.54635224715	13.3991384473362	154.332026710579
TCGA.49.AAQV	0.0899588100648107	0.025315855032861	26.1740473206128	5.75207327881129	0.0102995700551071	26.2068925821492	8.28414402404372	4.22057388638325	34.3374349859869	82.9227448990989	41.1587790602906	0.648061951377705	260.788105465095	78.2462608363791	6.01105515162407	0.0412604370950805	83.359965550191	16.5708	257.915713636838	8.25411264970502	112.546689703625	113.003494361587	89.420961354098	18.5508774244051	8.73858508555458	24.6577136277543	18.9935843882207	39.6991495780662	0.220537814295791	4.38589970783029	0.964590770159463	1.74247258880411	3.93974102051722	111.405443823635	4.58068054592276	0.0659174767704205	24.7289155057114	0.111514706763269	18.6963256622999	2.1973887069641	19.492611433327	47.5345624565383	8.36868874807559	70.8258179528692	29.5826355205114	91.2014569630836	61.7606517897936	13.1222440989767	81.6298212990337
TCGA.49.AAR0	0.0673361163472792	0.0116362665073287	8.80067540746605	3.71920940839351	0.00906148325920867	30.232119604504	4.72495141162207	2.63119514282093	16.5942991305558	33.6574912303065	14.7449367675064	0.652674774995255	267.162980076797	92.0217477275145	6.06626465003255	0.0441946378795841	75.707229431423	16.4976262631672	119.39648992859	3.44304252014897	104.327204986432	94.2795073880539	38.7879801718398	16.2347347692563	4.87525562457328	24.654446757959	13.4400558000978	33.8240343909101	0.108715125349128	3.28237887015785	0.90900123220283	1.91947950576926	3.37059743758886	109.740697110981	5.48607321061436	0.0244934074500622	21.1964528051347	0.0706419743626739	8.04916270980243	1.89333229540783	4.06849109773037	17.3210688791557	7.84797940581059	41.0652833192859	30.5709212234661	27.4643993933278	74.2859437085124	13.4173999358974	38.0805003236678
TCGA.49.AAR2	0.0584488913075206	0.0056366201995986	9.09484284313993	2.82363962233139	0.00853056306745494	39.4919682556911	7.95145395667616	1.69199666492444	5.50744719041065	36.3855207525868	7.64117480719078	0.939776451123832	232.874778376861	40.9081616550224	6.01610524001529	0.0498654474866229	43.7988442734047	16.3796935788563	65.1958501789258	2.81046616527687	98.6523462941662	71.9851752260642	19.4894504316651	8.69837654447024	5.39337391431898	24.6539775163197	6.53940820410912	29.065222557001	0.0703993093114838	2.91143792885375	0.893986309195292	1.74718557476266	2.54004879235335	108.489442966672	6.04875144920472	0.0159882958872559	17.4780728887093	0.0368358155493174	2.77700998716937	1.90984873076541	4.02720043077433	12.6241451671486	9.1449857328573	32.2131454510073	29.8942263905453	17.692497061812	38.3048427177059	13.9457758752414	33.1501
TCGA.49.AAR3	0.0772095778604802	0.014170035295135	10.888658727073	4.96316705849257	0.00992082268396862	21.038035739232	8.80057801767207	3.78674922160799	35.0629130247432	50.7620005194529	20.5752793684334	0.577518878065419	159.898175541576	33.2127173189498	6.16697496345369	0.0284929137659835	45.8460474756595	16.433216129317	210.775359701451	5.75539980261837	110.24291191019	82.3420278133637	68.0247835855224	7.48493393870033	4.4301362076598	24.6553497576383	23.5248103123407	38.6958248344384	0.130136384283513	3.79831909388951	0.913866298297834	1.22254153749201	2.97596387843835	111.190356777201	4.52273074622437	0.0412628028676613	24.1068825014656	0.0741846839203543	13.3744701262574	2.21296797262543	5.45805920076309	30.813581313095	6.03962684019309	68.4920967701189	28.1603770300421	79.2257909460419	95.245230627059	13.2826105364994	58.7650753155242
TCGA.49.AAR4	0.0886669777616509	0.0323501743932796	35.0225137668613	5.75010692777992	0.0104794374820147	27.5429681840569	8.05208154859701	5.02543617107874	51.1663910128091	81.5926	31.6066	0.979572798026844	177.92432433777	51.8855913116019	6.18728240922708	0.0435170480178032	99.0877915641212	16.3894191833818	166.074592865605	11.2182068247748	109.244242515266	134.396750699624	67.3249098315241	13.4777633859604	12.5232529910238	24.6560717135775	25.0439013951121	39.6763593936444	0.304962318872622	4.88376096538605	0.906730961043737	1.5676611525629	4.41534131685062	111.384405012852	4.80247603464372	0.11338754381241	25.1416383003563	0.137206447023221	23.7620286975207	2.28368161682691	17.6197240843908	65.8375731105645	9.86193276235615	92.9609722553754	32.0463134903443	54.0820693564886	85.308261276851	13.712396065537	80.3972335667253
TCGA.49.AAR9	0.117604728772902	0.0299660707739237	28.5637182746246	9.0916665889481	0.0114186697393352	9.10331763318545	10.3262364579756	7.09041640962152	111.337552200224	103.215064901426	111.688089753978	0.378828615120287	230.847227600975	64.7406572336582	5.98700762522741	0.0342408739512081	100.852494308462	16.6741136297233	401.155415232869	8.45199738329863	126.817438023899	110.160592020466	120.597625964577	14.2513145308706	6.56357228727008	24.6595936033634	66.7513589979203	50.798606941361	0.415127738025299	6.17455577818284	1.01943389941419	1.34938022564284	3.75582555176043	113.795929539992	3.55847055391767	0.0875030146902892	31.3568002704279	0.279461705491044	35.8597888069152	1.59661107110128	21.2893173024325	60.5768815837093	4.8157396454783	142.488927153128	27.975028471296	341.380234046869	224.858594509402	11.6851260386227	113.170471803047
TCGA.49.AARE	0.0831488816307289	0.0113175930400652	12.4921377968782	5.1781799545264	0.00983272622482185	20.7213384180199	9.25187847994006	3.64317556739891	47.3204687197331	50.2859642199712	52.6652794269488	0.355583070521381	206.39055599213	50.9101105750152	6.01884940236031	0.0338645114174946	71.3431499384256	16.554190525973	214.80958103332	6.22624713558593	110.64944961979	86.8956362017643	65.2489649550914	6.93520931790851	4.34643571219368	24.659972592121	23.3688389955168	38.2781967906059	0.221841128817264	4.17365973562246	0.959577775047017	1.54144195196728	2.98754585404373	111.004939148994	4.69701556627419	0.040242043598548	23.4051236214239	0.153177563314132	13.7420374412448	3.12170367851758	8.67783057957133	25.425139676334	5.80367003832276	82.7068323336194	28.7140126439309	235.213687809839	60.5681123223823	12.8626131831144	54.146021433751
TCGA.49.AARN	0.0887088042567461	0.0649017209803706	31.841452216352	5.2120514010116	0.0105913753245483	39.0934006093834	6.90779155216129	4.60055464151438	34.2524320319133	85.2125001945283	21.9273528506345	1.79250909164104	151.198178692001	63.5613505343993	6.35239890286615	0.07625806979809	97.2849932094539	16.2581768604847	85.4476005877911	10.9031758053585	102.261247023015	128.258791146034	79.8358277292867	16.0903537081113	11.7804036933052	24.6547282872288	18.3778140473748	37.9807998426806	0.197322613891884	3.94294638866354	0.830459926797723	1.37289586817553	5.34136448757451	110.757797979786	6.25614667284375	0.0884141132142477	24.6118440620516	0.121317686108121	13.5983079932977	4.07144487161818	15.1628271601964	37.8687186855055	10.3608186796292	86.2518256825392	37.7575191403878	52.3118382855203	81.9904681892537	14.9173800852721	74.7143836415507
TCGA.49.AARO	0.0970094769903294	0.0292915416357746	21.9984687638604	6.94483102372886	0.0111164533124635	25.4116945990029	10.5515152459176	6.0135998477894	72.869593756098	76.1455803183003	44.3282681154017	0.84524477314411	174.543790813175	69.2726854217706	6.43922778182584	0.0285056993466651	82.4733130751834	16.3679756732419	162.837881597678	7.81339514412334	111.766381101506	99.2541969534656	76.736502464945	15.2379148888503	8.32522084422671	24.6559234314157	31.8429595639551	43.6830166134942	0.249093621681452	4.47146623798351	0.895771454344272	1.40767576323882	3.50521265687808	112.326192690271	4.63135249677848	0.092058268025833	28.9196082654362	0.115154451605055	24.1312057296929	2.48019476714817	9.51779287169995	50.4386777655942	7.26023416799944	120.542715478313	34.0842466121935	108.184998552846	98.200531315081	14.2550950661582	78.6143931325734
TCGA.49.AARQ	0.0606003901408858	0.0185110698432281	9.08441344210824	3.50168264647414	0.00899828618432128	46.1182507560558	2.4534292967599	3.80623308004539	20.6832658499715	32.8637343440688	13.3510785913707	1.22279943937273	288.780499113639	57.2136557433157	6.07002132237153	0.0519479067789422	55.0988773596343	16.5207349343191	131.135214373779	5.11139450345489	104.110172515304	113.89383840196	36.7570328033775	8.49531664288459	10.4815263221063	24.6546154197073	15.6179151637483	33.1831	0.194386539034978	4.66873154902495	0.954093805285038	2.0987132060139	3.71411751635087	109.746212738646	5.55268946213369	0.0434969205778692	20.2993685061764	0.0781541075184312	8.99863510772805	2.06114771708295	4.92206043839429	24.2400970371645	12.0460868906378	62.9378273841343	26.6339	30.7948355899497	64.1827549332692	13.6458027502561	46.2181220555723
TCGA.49.AARR	0.0801256288446516	0.0167316097785921	13.6430768254626	4.54090253601057	0.0101699247328604	26.1883564605801	6.80741244049331	3.67788890085417	20.6570571082055	47.2614870293487	15.2292534605347	1.14189261810645	104.779443180001	100.538991511232	6.40202571381537	0.0577446717797933	77.1633015110721	16.1080396027451	55.3886659995242	6.70342308447959	97.625258276515	88.7404423228066	39.2454768219167	24.0169401602096	3.50488432017655	24.6510591653355	14.978874622387	35.8382915037877	0.125003759054528	3.13873	0.764867938439087	1.00076468224508	3.2377443668249	110.008697834055	6.48545145317268	0.0239138258471715	23.3392801431882	0.0794057869467947	8.44474223031824	3.30304718332873	4.72177108644278	20.1559544279511	7.42923751527081	57.5853049498606	45.049262139979	12.128376367436	89.899591384517	14.8821080434256	42.9584414725082
TCGA.4B.A93V	0.0812334851249658	0.0103862626283809	18.9128334864621	4.54292905801441	0.00953947329608473	43.2244564546332	5.33339761963865	2.39880201936548	11.7575798769499	84.5772384556684	22.0027321060398	1.09209356236117	255.277129562921	94.7531133560762	6.19705452114301	0.0857435126291833	59.5963603809275	16.4848457925421	85.3344593909436	3.95805223604416	104.615008875411	106.557334644925	47.8514	22.6465983960208	11.1930158961558	24.6570852534017	11.0027529613526	34.903313415869	0.157714111397625	4.03293243223888	0.890953992353412	2.10188610910605	3.27651173836246	110.235120395696	5.73487422389252	0.0244959052512049	22.0013792556355	0.0877606074304402	5.30663488655185	2.6615729638887	14.234591855457	31.8805289854961	12.4995132624185	38.7695025205226	32.618955946127	52.2299279595226	55.5007331408456	14.4796946876968	58.8184754528238
TCGA.5.4249	0.0900853834753384	0.0160206187821889	30.2650962620303	5.13465604441954	0.0102802618466005	17.4021079937721	6.33168194758968	3.2612438650843	19.667019830086	68.6203912136765	21.3693579677106	1.06261023952968	143.442050425846	94.3007034395927	6.04071695734833	0.0497531260218549	52.520716323015	16.3013172214844	78.1177210848996	5.26033355244495	104.871970113958	87.3087307588087	51.9858932051401	22.4670909317119	6.12661053634432	24.6532719530147	14.1858405158246	38.063449459845	0.191207158086173	3.72572421308543	0.85259410634547	1.17403861067062	4.33387787899671	110.666012611264	5.67566155956151	0.0403696290223368	23.7238632677693	0.125001667846293	9.89111890047018	1.78925379455891	19.204441601568	31.729464683871	10.0598760705886	73.7655376075261	38.6781035635301	14.5299	76.2093399503948	13.632462551258	63.0349312752741
TCGA.5.4250	0.118354295266714	0.0612627688552862	58.8702401092993	10.0147501919614	0.0117706902589083	28.6718695544819	12.5706768303624	10.0225051797169	134.950278818975	191.713289973472	191.736912740079	0.879011659202972	290.325512388631	65.0933121732673	6.34401819401758	0.0310235265702809	125.11351063415	16.6885885163025	624.797890386458	15.0625584907776	127.927591686926	184.347075424012	159.336812832359	17.902375207469	12.4121854775614	24.660221373008	67.4013012349759	51.6241995642965	0.321054464225779	5.80825267676779	1.0397689763094	2.09082294081253	4.4378818810302	114.367663103465	3.25565298833456	0.272619343117065	33.5064536996455	0.202693958951014	52.5917192928867	1.71409966004121	34.9323174174971	90.0793009116021	9.45087695941486	157.573134374203	26.5153221102478	744.366076877615	125.102034175022	13.2038542703908	160.461706400353
TCGA.5.4382	0.12030042786955	0.0551584163192789	44.5246091486001	9.48050176399709	0.0116630022852811	14.3888828225809	11.2768700699058	6.40044553421079	150.717733432324	112.851144368095	126.254579273036	0.557088191157914	210.959276700395	41.8789434019507	6.23324560578864	0.0284918189517635	108.768535577538	16.5820429396318	386.884654689145	11.8011482334248	122.501046201907	156.296207413412	91.5577420655946	7.93638806572857	6.96230653668049	24.6622353768864	47.7165896384677	49.1453088058242	0.456171823966428	6.16412395435059	0.981286285901345	1.89378668652143	3.89402411170857	113.817916847247	3.74498076312581	0.163582476549951	32.2662165131962	0.306952461124728	50.5163620875755	3.29830636719399	23.873407521347	66.7435758172935	6.10073137199158	129.903197964883	29.1285281538815	1769.1795179579	143.455936633336	12.8619165843916	136.361472677055
TCGA.5.4384	0.0848323131385408	0.0170517772687418	17.7531094236098	4.60377102577726	0.0104524303641738	26.443409158534	8.42466942669846	3.64087887355194	22.3882367422851	65.1845565398187	10.9880928086937	1.71011679428787	112.81227445684	219.407574486225	6.41652171700466	0.0776728063514357	82.7047439293051	16.0574074058681	34.8543794444618	6.35578525030125	97.3083018842445	98.8577807534205	55.3326477942404	44.9333844629433	9.85131719874648	24.6478769630709	17.4098375764828	36.6974900588896	0.129012100250155	3.4742916433991	0.755549895195994	1.11445722591411	4.33442147986079	110.155449788836	6.96455444310598	0.0423984875319481	23.5081716044517	0.088140897683785	7.61867967458038	1.5851059170128	8.23472546005812	29.2717194035942	9.84808791785191	65.1761173922746	48.7332462437735	2.77841027719134	118.414872228883	15.0841274283433	52.8722603210848
TCGA.5.4389	0.0884967475108775	0.0262341445958996	37.8906985849164	5.41084191963678	0.0100544222326339	21.335581166184	6.2808457942433	3.85000433680221	46.1008388803293	93.5698342725945	39.9621399927321	0.873118011662037	301.086199610581	129.112149177798	5.74751723536789	0.0876617574869866	99.946687998007	16.6360401447891	205.242166593571	6.1233551692614	113.164478737169	145.331609205502	66.263011094776	23.4307446626282	11.0698258816974	24.6575767980671	28.0373053010838	38.6748240561712	0.240146681428108	5.09874158362397	0.973655400339713	1.78875966774004	4.09115715401482	111.146	4.76165455781011	0.088455462387423	23.5534652026667	0.176813815201406	17.5967986440627	1.31307543024786	25.4457736630007	78.3475266245988	10.6186703537884	84.8509328993611	29.8480001261452	48.0172410678355	146.656224609104	12.2192475310479	113.619891486767
TCGA.5.4390	0.0802077969346075	0.0140694914261118	13.0336862591363	4.76051996638501	0.00958038684813511	19.4259108942861	4.48966472338166	2.66532632660307	27.3746452422656	58.4347884537087	50.8706772162132	0.554432463395073	258.222306178001	92.2989422895788	5.95457501277636	0.0320669415531454	70.3932179873577	16.6040684577155	189.30663816585	5.82529300028337	108.434347250915	92.4211865183946	42.2748250902399	19.736572918284	5.55119900752798	24.6600769704113	14.7314097159966	36.8607712902876	0.153099176223633	3.24064463347655	0.935190916028636	1.99026746343631	3.41708456804331	110.675033774804	4.93973314825004	0.0409733902015	23.2889876677533	0.103480104661631	10.1031103741577	2.81473550230468	10.6958137275757	28.7516801438057	6.84488601450185	65.9684256708343	30.7997776717786	266.322494446436	74.4232128628777	12.8882169706151	49.7116370108098
TCGA.5.4396	0.0767742782000253	0.0114240314126271	13.0513443659766	4.10581739609426	0.00966196086637177	19.2950212338389	5.24642661345716	2.97830134246739	22.6836186748687	45.1667881258243	10.1656466944318	1.28607727996546	120.353536387885	54.2681332244778	6.02834268569869	0.0568898829546468	63.4514618562507	16.1761415121617	44.9301764890461	4.27733808515028	98.8446974710536	100.830924867827	35.0580037019775	13.0229578799166	7.01328434171808	24.6516297427832	8.94505893218643	34.4394475382987	0.0964654426340826	2.69704959675659	0.807273318153526	1.37380147072733	3.44301770925187	109.49601621986	6.64919278914221	0.0289621009495636	20.9347676102625	0.0615408433986388	6.10803114947366	2.11775295969695	7.43452589114956	17.556361320857	6.76739706458514	53.4991108578825	38.1328018122983	12.5950021447977	111.545097163029	13.3776063620889	52.7603333994703
TCGA.5.4397	0.0747134494347243	0.0293702798983307	18.277417333223	5.05850017729357	0.00908973943136224	24.5633060339958	2.93806813280926	4.32318	37.7020635518291	75.6910005665978	31.3511202217805	0.214131956859295	607.991058370697	98.8094223655289	5.6197912383823	0.0461341513643714	86.7167614275665	16.9645022053396	463.452298350295	3.02902236465305	123.226327857811	153.880137100592	57.5318823907288	8.31001231454807	8.34248745328724	24.660264857084	19.9454953442879	39.4397029039695	0.252015276476764	5.08247736912673	1.13604837916839	3.51088917617428	4.49145685314096	111.585028984044	3.57624632531678	0.0601776931798934	22.9998180089239	0.14947696714913	22.4322873515267	0.705700952468381	15.8014833072053	69.1075432241597	12.4892717244607	54.4199913663439	19.6430155768213	143.35076956529	88.1828865316077	11.3311517069399	97.7824027698898
TCGA.5.4398	0.103751597467846	0.068914990915519	42.8658190534816	8.23207298224704	0.01106326479381	30.5483403965059	6.17640247466662	6.59129190108023	113.867066785742	114.111000997493	120.233704004693	0.582705615667342	305.483725873779	51.1588553649061	6.16587684301037	0.0281649484813311	132.868814448666	16.7118404909915	537.119947636907	10.9905236903468	125.482758615388	180.174979384617	123.984563472496	11.2329000612526	11.9641204197355	24.6608319573049	58.4061190272873	47.2872018177428	0.493199733566956	6.31283019965592	1.04428688384716	2.20310828564789	4.61611544657497	113.385393208739	3.27494028448696	0.177823852690962	29.5745500013231	0.236790203304828	46.4753440228752	1.61122692271019	27.0944204889946	93.9057465490924	9.57586147282793	145.49210115658	25.1173843463104	532.876252128683	147.42576990295	12.8163412849306	127.82401531144
TCGA.5.4402	0.107908085805132	0.0396547565645678	49.1406612501153	8.15627711623389	0.0109587735320048	16.6356873510605	11.736384176395	7.01363467248877	117.673317979374	75.0730431696323	63.1589808459826	0.749494882405199	197.721779512557	34.7037463301805	6.03942707495486	0.0304652569352841	127.607670722449	16.5699982114956	398.468418084704	12.1867122494964	121.120642178472	166.818604954898	83.8607757289654	8.37921854337677	6.98825743857647	24.6593271110473	42.6691578255611	46.8695179963199	0.366385177684572	5.51395177213076	0.982978355993581	2.02166532642228	4.3622626944511	113.191716534494	3.88733195875343	0.122605099719807	29.6943375922398	0.223350662114402	44.8480437883511	2.21279789894599	26.3127491308479	111.690568054102	7.42848113992648	111.084882365182	27.9880203547012	320.736121646595	236.563391642686	12.3864953392043	133.150519306197
TCGA.5.4403	0.119383525723479	0.0137906104500931	37.2468554150375	8.13264228942298	0.0114488832226972	12.1889782285807	16.945268095735	6.7779918683815	73.2713319661853	104.355557841691	43.2603795595826	0.777909737338211	144.464741277467	51.4848226436365	6.15379084068746	0.0376723731991001	56.3156021109336	16.3511379452243	156.857802544174	7.39795690154603	115.656696852972	104.522521998801	92.0360036998739	15.918042258818	5.84949190272856	24.6552378644168	31.2198674123375	46.0633511177006	0.245974807939038	4.95775714247616	0.89318338740019	1.07902310711475	3.22582592885626	112.752191960768	4.5433607996161	0.0701256638823549	29.5377211259267	0.164399202979613	23.928301736562	1.76089341941198	19.5142667573296	33.0007539510252	8.58461169206775	104.050715424007	35.8559713173728	38.8607682176102	211.193792650214	12.9910226570139	117.761769677383
TCGA.5.4405	0.0893585804169505	0.0239447154360809	25.8976187347525	5.27222225579857	0.0104273942013873	27.8019716358991	8.93812381466041	4.39179121610136	39.0458929934986	67.1815067571237	24.812198230141	1.8696960071261	106.016247039232	38.8823310925008	6.32141514149128	0.0489124337533351	103.851790690887	16.2042075549708	86.5567396779376	13.0196014210485	100.434594166772	105.543630430156	48.0714351377371	11.0640478676402	6.55749557284967	24.6563061731089	13.9300260038455	37.2152606846252	0.180661540955591	3.44402912707631	0.803351073814073	1.50751576186146	4.6046364359397	110.625149219828	6.25604141822524	0.0701171023454297	24.3241970022055	0.103829672261294	13.2152219990404	5.38964117025213	14.1684010237841	50.7939	7.14373730046737	80.3832347887816	38.3746382104379	106.970478553792	74.3272538075944	14.6795452651759	60.9808907758374
TCGA.5.4415	0.0831264664785717	0.00849458005885501	9.92155944284629	5.78783250329834	0.00955599965698029	14.1818162443561	4.89011298807875	4.47904562780704	34.9769621547014	67.3145918126639	33.8057466918335	0.208419728028115	226.353015028456	79.5427848090224	6.2471491983744	0.0128085194448445	35.7491916135315	16.6587222354237	352.688747203475	3.68544424392812	117.576314546934	82.4327521541036	31.8858253087685	18.7917143838155	1.2540590543988	24.6562112815776	25.5635148134473	42.1877816083214	0.173425414032286	4.31173347446028	0.976286522011265	2.55862202650961	2.8836951786989	112.32930940347	3.41025157621658	0.0227679425140111	26.0201062209803	0.0625733682211977	14.4092829809696	0.90577812609832	9.16775450029059	26.9650990864935	4.70093745498865	64.5582463196201	24.5043111161995	187.72068002463	107.849602765006	12.7587476892406	42.5115256522965
TCGA.5.4417	0.0820611046060265	0.0161290669403997	19.3830407475507	4.84241378593166	0.00999388454503313	29.2551971546976	7.95672013847767	3.67563526104958	27.8767140828358	44.6619460005699	17.1520448094148	1.15282565834278	111.845799497535	26.4363302925157	6.46446692170732	0.0431623711685133	82.5081681096044	16.217889518336	88.2587417100232	6.15449451059026	102.41672060262	102.552204548849	37.7661006203222	9.42588549313427	4.44613807704745	24.6548529199072	16.249642587787	37.3441177002312	0.135752600902047	3.45343248860416	0.81907401943545	1.69936921720804	4.03727406186642	110.959953085389	5.79041940635123	0.0409112548997568	24.3340270231795	0.0727836508858957	8.97659843104992	3.84413065334787	10.603040315249	37.3372938903299	7.96081745033105	59.7754302068824	33.858934784941	110.563941266072	84.389459523904	14.7492162056796	59.4312532635268
TCGA.5.4418	0.108195032063046	0.016065023996004	32.1375464746437	7.95307899127813	0.010792845320889	10.9244382898017	10.8411374324248	5.06454000535115	63.0078186169501	105.471048726811	62.8397751176147	0.619587314205055	195.208434759892	69.3824232090671	6.04488196803712	0.0287736684549984	75.3744358429613	16.5891644213838	283.704110704402	6.40181493525157	121.013720105205	113.200490723619	82.0814620231196	18.6344962280122	4.71614549504258	24.6583794893051	49.3051547600116	46.1281408560404	0.245367399476605	5.24380792795909	0.977847195110935	1.48504761158481	2.59808928210638	112.785619233624	3.71503387975265	0.0510627445376191	28.6111001061076	0.142029527808757	17.9671803260825	1.63911941328148	15.1894908775171	39.1837765447216	6.03290512853015	79.9293316889285	29.7522148072503	294.314751347426	209.290526845426	12.1108375754149	95.8323610646085
TCGA.5.4420	0.0904338204396623	0.0134757389170293	30.1914114542518	6.16997984089044	0.00988851650686169	17.4677811933652	4.1865855225192	3.29821207731168	65.533141744418	75.2632243477663	58.7022683348382	0.603571665228856	368.487172965204	60.6469143281745	5.83621417834468	0.0491158492200787	125.784788016396	16.7490007558194	258.375645868447	4.04165759356554	121.489676479467	106.751881951717	56.7458702698332	10.4402719395554	3.83054946714495	24.6595558045312	33.4751631152426	42.0536575238399	0.35835392648823	5.03168198167387	1.05338459375564	2.42082932919817	3.24259765021393	112.231802316301	4.03218816133579	0.0568673209178727	25.551255957664	0.248058526355968	23.735648350255	0.977481129719026	15.3041177136593	54.4502786014562	9.32728792806894	67.2187	24.4077660175827	153.452694773065	106.429315003112	11.7926684367928	93.2622860852308
TCGA.5.4422	0.0742230590756304	0.00789615842426828	21.6797591632947	3.96956735249734	0.00924909954117818	19.856490274682	6.29203916260597	1.95775499790432	9.85445444679125	51.4890210697269	22.5941461877532	0.943973046303706	257.462565018404	127.217763809686	5.71755806696707	0.0416374972292567	56.9481222618557	16.510013216256	106.310175388706	3.17923076254492	105.779951529659	86.623080501974	33.0759889198705	33.3409336431013	4.75029116545475	24.6550952554234	10.2323082162236	33.7469282903617	0.111456206565165	3.20795823408993	0.93815972498066	1.59792198729544	3.1659824515378	109.674141988714	5.17937475432793	0.0292275746482662	20.4836046239879	0.079843412082856	5.1733857332053	1.1061483086727	10.5310937348415	20.4464738182339	7.57967108201517	44.0606019992895	32.6321396580316	19.3853571764907	43.5949595751971	12.4298836871448	57.8594052377798
TCGA.5.4424	0.0804787276957526	0.0494994024906511	26.5013080920679	4.90191704778392	0.00994021603765517	29.586407352228	4.58359922544186	3.7775357768789	52.175355406448	65.2865783500468	43.9998257764714	0.943057808140793	200.795422675239	119.395	5.95784405126055	0.0706891348378995	143.630731485401	16.5705325195997	156.793998564132	10.6731950563972	108.910711494199	184.366143529999	59.7814721197885	16.0138434748654	16.4479666213995	24.6575685545534	20.8316831218204	38.0698053477423	0.240950865929634	4.04229829055982	0.921130014400413	2.12134492140208	6.04009643604729	110.863888539129	4.94898173536335	0.0854576654752937	23.2002529779359	0.175289574514596	17.341188232676	1.91196728028725	23.5137336116369	71.6121619893661	10.8931081042709	109.545327035001	30.2051706303292	111.826950017251	115.952211920443	12.8158435957204	88.874016628109
TCGA.5.4425	0.0881843943935021	0.0506095513822374	60.9700145557929	5.2484163626448	0.0102616492050568	24.441016976243	9.52063374547969	4.48702614267012	37.5977894710582	93.7786224231267	29.358013809143	2.40741261280956	174.652816474594	44.3466388931836	5.99829951509257	0.0601324194518255	162.287529969245	16.3808006334551	143.474379879642	14.1418482057035	105.288023623855	139.760557612079	75.0395493915087	15.0939489149646	12.9525875258693	24.6566712343025	19.3642883742883	37.0940739055795	0.209699582608958	3.60262280639168	0.879599529566446	1.84654041301762	5.81128253741124	110.637521448459	5.32848195216222	0.102675133424794	24.0713282036854	0.0960555798186156	16.8528617113762	3.94486722017216	20.3792426108226	51.9374	10.020892231719	67.6269895007169	34.4657788377713	85.8983096512708	94.8847173830449	13.434086802033	90.176317054804
TCGA.5.4426	0.101928824276308	0.0618826655762623	70.6032147055481	7.51466850465261	0.011397466334686	39.6596440607919	9.77432453850182	6.69718661401357	68.7210085956809	131.913737180544	80.7956428956724	1.69221638430759	224.149694971994	83.7750539818132	6.4033480781138	0.0357441315892386	112.775841614922	16.4530085187707	283.803820350475	17.3173542998674	115.082988573012	156.233770311026	90.2462278214519	19.9005178353107	13.7544913634989	24.6557189360322	32.4859245796023	44.3822793244785	0.327419809166167	5.68836057523325	0.942608530620851	2.1015047964966	5.49192258779034	112.827671296496	4.00600786490114	0.234435425134302	29.3020724860866	0.195246436866631	35.5094721464755	1.53409929399109	27.9064199832995	82.5841550286977	10.3945902576675	148.335872036974	31.8901153835707	97.1069284230543	86.4103788321815	14.4505939808213	142.189543660559
TCGA.5.4427	0.0984696076255303	0.0411194730723544	29.6137289975436	6.74243651470874	0.0108370628311329	26.6719785504162	5.21873356410009	4.42980928537714	64.0890844104241	96.8202578065237	47.6759280525085	0.54413626190559	180.764970441549	55.3854105417111	6.17318884177837	0.0361004768731253	118.650103627783	16.4743385219281	151.896452046178	5.83184890982588	114.508207425138	153.908412175063	70.2157053495972	10.6118209759478	9.20149298050582	24.657651746032	24.8379002529727	43.3492307222214	0.390918266272772	5.23337217130885	0.937097248890411	2.05670381890452	4.52171235611468	112.227200516003	4.45334191352657	0.0745283781346088	26.3581055402988	0.196719914587998	25.0749093010914	1.92265176872756	32.4334642500762	67.2742968237031	9.0384394890799	134.305497824981	30.1174495560029	129.359251299836	70.0472615797624	13.0572638813289	105.382212237142
TCGA.5.4430	0.0989607524531254	0.0169966374676264	32.9759797706841	6.83030375172506	0.0105811756020195	19.9825283856337	11.8524026511995	4.86383526736522	62.5328998102521	80.0167193719006	63.203849239998	0.600484537771207	160.451295194228	44.9462113794381	6.15506772549319	0.0314882791076646	102.332664239945	16.5224321241683	298.373409850464	6.26449916433293	114.06850437326	101.767201264627	58.6091957904416	14.8253852358718	6.26960437457893	24.659539842193	21.8701526263621	42.8319442057692	0.164892244342468	3.52541256013025	0.920645956377297	1.55292242980308	3.95265416439432	112.127515737146	4.44583914025168	0.0618115171783416	27.7257184666186	0.123637204273106	17.5385842809439	3.97891105005794	16.2462235663389	45.6088638125239	5.26124492323335	86.4861977758289	31.247880660512	391.692716016374	86.3681358583229	13.2479705438089	84.119520863992
TCGA.5.4432	0.0819222352939737	0.02054859457822	23.5086806594634	5.34007890409481	0.00989158031430504	29.7396383256306	5.90439728893806	3.32562408364609	58.9039140702127	69.3858097494985	31.8422615920012	0.766624948158119	254.728239994529	60.9380907975972	6.05607182661329	0.045889035478762	114.568265391318	16.6197282272098	196.131445903272	6.56812189611364	114.467817836999	146.563133143519	67.3428804552297	8.9585372597543	7.00543284160466	24.6577130055978	21.7672274004954	39.2533163159632	0.214933944446262	4.86264493765262	0.977248929221767	2.34047497683654	3.7934232864459	111.503636277501	4.43444580024675	0.0694211719293177	24.1858775077326	0.158087660141667	19.0021471033384	1.36750366692929	13.6415366496962	52.0826210689115	9.53391851070216	85.6145794043687	26.2968068211332	127.146280799484	103.048812711456	12.7849184815308	96.0949894993584
TCGA.5.4433	0.0874421939089531	0.025659877830471	24.1153281360339	4.99741067178351	0.0103914527673187	21.6835024162688	4.97341498428008	3.71907256540023	37.9544446945119	71.3036483653581	19.4241019720894	0.788425956635549	181.485776155925	100.633846462709	5.97675977553482	0.0686561904236213	90.0682768316048	16.2973671973484	64.9237315498307	5.50625584860414	106.19335301445	102.386906710442	67.9018583306229	25.7355084920987	5.25593852301703	24.6508607327085	19.0867405372444	38.2559059969497	0.207286745988714	4.29085077662925	0.869367140330991	1.08593051224451	3.95654830695553	110.606225122197	5.6283632340579	0.0471597060632747	23.2681313376428	0.136025700116584	14.6066341290409	1.09081120610893	11.9131278899187	25.3150121293326	8.33740893868876	90.4243760240626	37.4563	5.01003930662516	129.314773925626	13.0424872476278	68.9363
TCGA.5.4434	0.0960577968464977	0.0125434544572846	20.0686067061077	7.39416513304355	0.010452801928401	13.5271734520526	11.7292778596727	4.37830104930273	65.1207409533452	66.0124395079446	68.7243768489423	0.249150822756218	283.681147482407	71.5607383786074	6.05275230725978	0.0176041660033644	56.2552412353919	16.6784431185531	457.466091897584	3.11006432060462	123.882551568554	85.0098907731574	56.9313609037554	13.3974680086289	2.49670789635049	24.6568884799752	34.0580236285896	45.4628644616544	0.22352842641682	4.97127854970288	1.03373259336512	1.84829962004193	2.11520726609079	112.954160255863	3.32979493189625	0.0534661792908844	28.2278950847635	0.133050535346589	23.0247155596892	0.753493098488917	11.7934603556948	35.853503624683	5.32111497342592	70.9033308884381	25.6170960665178	122.686894958018	109.455849451799	12.1366436294278	96.8723590747269
TCGA.5.5420	0.068098304083317	0.00455688875076744	7.06969407374802	3.43806586089193	0.00875627353713242	12.5310072015998	6.97723080452982	2.33011760008499	6.56888622688473	41.4822016228114	7.78509464656339	0.934567461441619	181.421909483214	97.3185502700809	5.86629713552908	0.0477860741146837	51.5221759709773	16.3414197597885	49.113256416668	2.71146189737441	99.5473057554891	60.5260194797511	24.5557785484472	20.0019593866067	5.40250366757674	24.6525421862236	9.49916258388894	32.423567989837	0.0603630948254438	2.22581827922618	0.852408510420448	1.49797588602084	2.3265004595357	109.028081770132	6.01827894341274	0.0191517911998328	19.7632785531476	0.0218896471279577	3.20148600725324	1.42845722078692	4.76667336704473	11.0818752427329	7.49284646212978	29.0079947889749	35.6120619033577	19.8386235010719	53.5344232948445	12.9487638183318	40.6908261190157
TCGA.5.5423	0.085787784020297	0.0170033128439963	29.6940520078235	4.60658596295893	0.0100609771613303	26.1273339438862	8.46323693438645	3.29746003286182	16.5573704997343	91.6123070897316	15.9809548448961	2.25777851337307	161.482443545404	154.606730462645	6.10676316487756	0.116408788211309	85.0670360789143	16.2542712204561	69.9346506369925	5.56810957938486	99.7932673767038	129.652639870736	64.5553965160438	43.8281795266744	18.513643889253	24.6529112016501	15.4873794418016	35.7743213802054	0.119018710504282	3.55672119458557	0.823030253291911	1.38358714963044	3.76097256779232	110.107690180887	6.80203550576362	0.0773966106982405	22.9064239418458	0.0688189283015984	7.84545855721448	2.75549619866652	17.6038444370011	41.5715855905942	12.5175963536315	56.1173947755869	42.2664271505583	15.6195926046977	70.8706848021648	14.2360992266726	80.8424569895703
TCGA.5.5425	0.0838024629490188	0.0176995468837224	24.630923951605	5.11775291455662	0.00977854136719542	17.4204568138449	6.32801932838617	3.28188734656039	35.8859214858912	94.5824317121606	31.7680274676647	0.636343418296576	273.535794391551	133.237969851996	5.88688861513329	0.054953648519505	70.3845110707974	16.5673606125351	126.562135008067	4.11226561691117	110.777268766216	113.579415177847	59.6103919983578	26.1247697155563	5.84173413488607	24.6555110375932	24.2203179843373	38.4933980572152	0.18239847028263	4.10997161511242	0.946705641981671	1.41290485207067	3.27410108638326	110.839122247499	4.73332254109271	0.043254014658023	23.1063869207099	0.11603904923548	11.5797776538593	1.39864953402288	14.8122764081719	36.8490416856375	6.55193280480627	74.992809146834	32.0166345084191	36.9511656644738	117.115429780313	12.3443642684614	77.1896513365715
TCGA.5.5428	0.0911697165332271	0.0120854474002781	23.8033741474868	5.43035620040733	0.00993604577693715	23.5774124697565	4.96353115167203	3.01773564641368	22.9449465126287	82.0653647370977	20.7335477248708	1.28626824430234	207.842852288879	74.3016959390724	5.95569705305817	0.0669872981139765	73.9945945165859	16.4359597168702	113.18205122642	3.62290970108468	108.628557800105	142.46566666867	48.6598533433449	19.2702159335027	12.8821662616083	24.6566085909284	18.5073670251431	38.6855666423435	0.175575076716792	4.28821325511785	0.888389019848281	1.55452113605157	3.12342624703689	111.025358865447	5.67981311109421	0.0495307478277551	23.9906367911923	0.0724510446960755	8.51593496879664	1.94830162244001	13.4972749016051	47.7709578828375	9.23073011627748	63.9830152181886	33.106519457485	105.667059058771	132.622012267085	13.0739180249048	96.2691906329341
TCGA.5.5429	0.0874046052827608	0.0224718937406538	25.3605168989408	5.1946896627339	0.010054948531524	26.5701402523364	8.56277883656121	5.11705779879094	37.8660382225683	91.8196799213294	34.0171862922039	1.63201364975535	162.637758096705	64.1440136490795	5.99538878103008	0.0896103188425742	76.7893032568393	16.3950442915897	114.602381650424	8.07650749843623	108.45047105197	144.217431389139	60.906109157007	16.8970581114579	9.49363510041348	24.6540905868572	26.6206820068332	38.4654220416062	0.234310378077425	5.26012493028902	0.887975677327984	1.1172723356482	3.2591337824593	110.82139192351	5.2876622263744	0.0629730110105483	23.8743191063751	0.108196634538879	14.0807300261499	1.83943	12.5438105781088	18.5087047523865	11.0597	70.5709784191811	33.661971059368	45.7633074861425	165.687372197153	12.9048672083368	76.4899333676915
TCGA.5.5715	0.0780959853394349	0.0218426325688443	23.7513239093909	4.0372935158061	0.0097497047186807	22.7391918961566	10.8630511551488	3.63189886737572	21.3509510208227	53.8282586361195	11.4538463126842	2.25981316181091	108.736163259669	32.282830656708	6.0841962852047	0.0643254226963522	40.5385840562777	16.2264021983195	88.426053989529	14.4454771088525	98.6313909515631	126.171201290465	43.2697675023564	9.16464184651363	8.0216812203012	24.654570568047	9.65919188536889	33.7738595264845	0.125690734236843	3.18998416238433	0.81453568719792	1.28364273930802	4.62327306899842	109.859931625008	6.29974465669798	0.0622351323651046	21.5056786825644	0.0667555465626708	9.85675655970962	4.18605014583945	14.6301496259558	41.4071244582313	10.0463211801172	57.5858206395852	36.0632163335318	43.0577121341853	82.1355851995319	14.0077889874794	59.1698848181559
TCGA.50.5044	0.0955961009367552	0.0102787241250182	9.30925934725995	6.67544797844749	0.0105757289071831	21.9918633656835	19.0381440826389	4.67262822301209	26.0391313857913	44.5162296527912	23.5184006430677	0.419904948251355	173.628815005694	56.6928198017517	6.68992906754335	0.017041383091994	26.8439020450972	16.3288203212608	114.380897190937	3.62065291648912	111.549072910839	75.2260553693846	40.9274579278116	18.2657205918826	5.21525183322591	24.6524764128052	16.1987432476479	43.4885047113906	0.095385389849926	3.73015677602269	0.87530014284055	1.5181426040204	2.49808901925309	112.362429514317	4.38325492380748	0.0298062726312351	28.9063897465456	0.0561692121662795	9.93329186407698	1.2895345965612	6.65276406920251	20.3033054825228	6.29616638226179	83.2424147055323	33.3438532890931	27.3700040672314	77.5707328306927	15.0296447468492	53.1001622507029
TCGA.50.5045	0.0945092286948895	0.0132431300621507	20.0237756821111	6.58370901278228	0.0104446588455126	17.4744130261814	9.36437484473687	4.12107954333185	35.4821823699745	63.774509522438	31.5590215779653	0.676292037246442	162.220024919422	40.0633869311557	6.27355533228557	0.024823974054149	66.7769689356361	16.4130096919058	211.657347122389	4.67648777914983	111.324	77.0459415679323	40.8238146127783	11.9232800797551	3.69132591425658	24.6578388330885	19.0335090261751	42.1547012378666	0.156417685468485	3.54733264764919	0.903854129857652	1.6458806123652	2.8469106059704	112.052315322094	4.58871624051343	0.0505395884114459	27.6882742632354	0.0820757468827605	13.8776	2.94650140703243	9.22338875884475	39.7598708102677	6.58047444251554	62.6412198581545	31.3209618194974	319.152887771566	63.9429697079588	13.8437186262145	67.9966954927196
TCGA.50.5049	0.083545057036091	0.0127658782052907	24.5690941816822	5.1025861643844	0.00979683823926644	15.1775217053643	6.24369989844252	3.35086168948578	22.1249304211206	60.5539172228177	21.7238899306127	0.880613655079907	148.430339311352	31.676406999028	6.07070685717641	0.0322806594509432	69.8658699824215	16.3630892812399	123.531899391578	5.57586147361233	106.15175837784	97.9413846036048	33.5265095516476	8.87810057630699	5.15514849642322	24.6572380320452	13.9694606200406	37.3996363314918	0.158502254103529	3.06762380392707	0.880743538995341	1.66793272261425	2.92727636776664	110.785658965247	5.14307316733699	0.041301810289806	23.8646010215299	0.0662010642025078	10.5376935143754	3.22587094660095	13.1799303116774	40.6821160388733	6.45170470733961	57.1982067402103	31.6768556667941	174.717074000993	71.9000615914958	13.234567596325	61.7795567060964
TCGA.50.5051	0.0779976244447608	0.0145476311278873	12.0629407010519	4.35534654442519	0.00976443105187993	40.5285375750282	6.67207362823306	2.86518280200773	15.0305095957643	44.5620850622452	17.0786108730065	1.75157576829326	212.195887052057	102.101093349168	6.35888705695544	0.064475692761647	115.276881769669	16.3968365883238	86.9155150752708	5.21822969527522	102.739326156873	104.320598225318	48.8561	22.3692197744285	9.27908660535653	24.6540979870078	10.3437082350946	35.1130323445304	0.0913037943095862	2.95768711431495	0.848177557717356	2.52394903725404	4.88031393838715	110.399669954545	6.10358953665947	0.0287667720995074	23.8303639798872	0.0733220194198306	5.92011045616914	2.4120423308647	5.37924205939229	18.5486557099666	10.4695048743827	46.9418723858696	33.8233525151086	33.8872035556418	60.7145233570858	14.8611904255406	43.515926208875
TCGA.50.5055	0.0798401920278372	0.00947857724892344	16.1263859139479	4.63364	0.00995056660144198	24.6503466988009	8.18880213542546	3.29189803465926	18.1290421651133	61.3778476532901	16.5414610092878	1.03963068766136	111.64543187289	47.4178714894197	6.31311358036761	0.0402281133032255	55.8674228205906	16.1837621842424	86.1976679731679	4.14178018285401	100.155223275489	70.5370001203799	34.3248031737477	17.4324070463401	4.58774459613568	24.6537732114745	12.9253160796953	36.1593031488088	0.113123214947986	3.06153376512608	0.816282008638606	1.14988183792307	2.63226027877577	110.34486330603	5.94623616314321	0.0367976418585147	23.6128827745137	0.05566240794157	7.87196203421496	3.47849759354286	7.47003739740102	23.0394629850269	8.46515461376432	54.1141478193889	38.4600427427443	49.0379764020766	45.7450013392592	14.637657605141	49.2118445293947
TCGA.50.5066	0.0862400746084566	0.00786642025163988	11.0434163676508	5.70825347280893	0.00976804236730406	25.8182045054397	6.89438074656493	3.25184405710394	22.4221167314901	50.7980988935448	26.2699766114545	0.901284268716305	171.733992623457	61.3850065122033	6.34924394399968	0.0381465472965897	56.9492485834879	16.4515457803236	176.054186877026	3.81116447838251	110.477770482093	124.53112536992	36.6289788907678	24.4844904687493	7.40020378431926	24.6560603855762	22.4598778519598	40.8911146458434	0.108451773747026	3.63654085402388	0.897881209530317	1.82675057248904	2.39503345617683	111.822156336612	4.72731775854288	0.027444829334544	26.1694970890383	0.0523996650444927	8.50809568768773	1.91222231683027	7.87097914506312	39.8646840439852	8.44156924031538	57.667721023354	30.8511278618777	177.372610633573	89.9135417471346	14.0159518596626	67.3959756682158
TCGA.50.5068	0.0728012039170706	0.00438215848517612	13.046591088487	3.79209610870527	0.00920144626259605	26.7108414701016	7.83326121141761	2.23868954053364	7.16816306584441	55.0702413928286	12.3751420906694	1.09306250655749	152.130354146933	71.8970405098675	6.14006840966746	0.0548839075113796	41.2724484713944	16.242335817197	78.4792998276275	2.76368603968552	98.6856457247009	84.3491322725657	29.3427273012332	26.7618080166271	9.6101855458596	24.6529145944445	12.3127332529507	33.1105619920499	0.0825528632112776	3.26737125386742	0.837389013950047	1.15653120409656	2.03220454089687	109.571715412003	6.20813797437934	0.0279362727412175	21.1711319154463	0.0285547731793355	3.97916115709753	2.22297838871619	7.53354330054062	15.5306065989436	9.06822147099281	45.2728974149981	37.5623740863111	28.5297372155937	48.9053766532959	14.1277301958501	45.7469278251693
TCGA.50.5072	0.0897639439207925	0.0142170003732975	22.4493383744516	5.96130495743801	0.00988781941715107	11.1768	5.9439382927302	4.05223823112394	42.5797340478626	88.801626550702	53.5315733213878	0.457319308741989	281.878911963703	74.4488136776367	5.79087635852278	0.0347767303134464	66.3186787284569	16.739940221951	468.672829778266	4.4880162177456	119.623903761387	93.2804132996643	57.1360302402227	13.5020438601324	2.71128168995385	24.6596	26.1461269961779	41.3812250110046	0.273764627643935	4.7994796636612	1.0398667891611	2.0081175600932	2.26274287603988	112.027685532125	3.81857613888918	0.0491807371930495	25.0081322474745	0.152304061059585	16.780608629277	1.37848816371923	13.907695020807	36.8916538653565	5.64470856653479	58.7541365150311	24.8328553339508	343.833050326103	118.678904975687	11.4414929382453	76.7242913456234
TCGA.50.5930	0.100970177808738	0.0251463902773336	32.6365077663824	6.04722926210439	0.0105886660177683	16.9582217414583	12.7484857700183	4.47668834098153	35.1469932077891	100.971926682962	19.3448422295763	1.42260109337322	127.050447766905	44.946113905689	6.3054630834151	0.0627144142367383	66.6632656947065	16.1770340088355	67.1521588357441	8.39259522310077	102.465	123.623423917673	47.4507632331535	10.6491283177123	11.7822115824475	24.6552171079262	15.5880296219887	39.7462620182034	0.227281244745756	3.81449464264364	0.812480055372266	1.54513506461166	3.63401648242077	111.178331045054	6.0189479386933	0.0503135802658899	25.7619453973217	0.0938561195589978	12.7436384759179	4.02307948411668	21.4104739525992	44.5893742524318	8.60185338254402	72.7086099481361	40.6452049170182	75.6193791674862	177.77836313182	14.2243861840055	103.32488012032
TCGA.50.5931	0.0803184554793709	0.0304646803896691	15.1830404352171	5.08905844626202	0.00971435398725865	21.8648067249517	4.36146002514743	4.35200003197158	45.1608150951728	47.9115690547878	34.1723504631648	0.770668438839506	219.903499677849	63.3674405595201	5.8791567255916	0.0528005684066211	71.8544337044006	16.6017836801093	232.635997024307	6.48820030272036	111.010006513391	90.1397228719308	64.6700994257505	9.28824330868152	4.21903995995999	24.6578773392461	21.0610007455149	38.5934497099169	0.22229575878476	4.6920554204417	0.959925561572781	2.11339365783856	3.73604215894537	111.058716195728	4.67739474277471	0.0430829448362924	23.5263839871202	0.137820930158331	18.1167996418256	2.39586310553869	11.7938924817625	46.6412369670738	9.32385082314385	74.354010299814	26.9292016307018	115.574488324098	102.800536545326	12.443270051244	71.4084473379911
TCGA.50.5932	0.0941458360071415	0.0447375677214993	47.8530862078006	5.33088158615154	0.010742410593155	20.2808232476186	10.0679691426699	3.63869429671491	27.2101228661415	89.8502188705703	26.3136236262923	2.04023422439436	198.512025590406	185.731324485848	6.03161718229718	0.0729485806753275	131.101890542255	16.3944319407155	86.0423115531175	8.69254396916523	107.353002572568	138.668463679269	94.1480379619814	55.3560406006276	13.9275630063082	24.6518162377122	20.5731447072588	38.5937874269129	0.155530527006209	4.0829233530106	0.862438797136141	1.52535823563574	5.77924019571603	110.97478234837	5.63830780968658	0.0938746264267749	24.6846970546949	0.131447751946004	14.5535178933212	1.43670592118931	19.9838364278603	56.1878943578447	7.3027138340248	80.3437204973441	38.5449374021198	9.89533691145117	102.210818797264	13.3396028989294	65.4563318296466
TCGA.50.5933	0.112054403554937	0.143601778558968	98.0334335921517	8.82491962614133	0.0117292845852367	43.0821502495005	8.66788077860628	9.36566564161633	133.931232507832	165.995161346998	93.3256149683699	1.33596635144937	198.758	44.7089221983961	6.45294300319788	0.0285264129855249	188.572514569283	16.515745675751	475.018519747399	26.6685244936532	119.015090005657	199.298774245529	149.293178091459	11.7099315962319	14.4279804874358	24.6606898243175	46.7903181387759	47.9655578431276	0.473544594724082	5.75594862479687	0.949534778201633	1.97495097128394	6.1584662497685	113.455698813583	3.87407426316541	0.341297944259672	31.8441250966912	0.241285855628291	55.3535578873535	3.43695943788096	33.6941771229203	189.862754673816	6.24594657421915	153.794396538308	28.9279075257396	1594.0614016911	194.803179365684	13.9540892415965	147.833726830407
TCGA.50.5935	0.0919859480512811	0.0286119449661089	27.4804115279421	5.23879555735726	0.0105110992877582	30.9092967985127	8.45675954892119	3.89280710057542	22.9183853247473	87.6301136566896	18.5392034360256	2.05598143883599	119.313412940647	92.1284567807357	6.45015831525812	0.0695762538842755	68.6980316372655	16.1715963075285	66.9794502342918	8.1813999580757	98.5962109660944	144.04680079741	58.4405431912217	28.2874482415964	13.9726729628104	24.6546714562262	17.0092065452885	37.3582852908863	0.134372254808775	3.53871998310885	0.789087515758194	1.36204811381878	4.15279665706612	110.555815708477	6.49893147411064	0.0627498132357934	24.9954481450463	0.0724549347286455	9.40038094669055	5.02497598072855	18.9279579068942	37.6159262704023	9.98160419125988	75.4870649013861	43.547637634919	77.6423333309067	85.8089244080373	15.1597107077299	70.3879461809151
TCGA.50.5936	0.0943962654356052	0.0238977782023962	32.2727006930556	5.98502261187447	0.0105625532843156	21.2793629435261	9.83351656686182	5.75983293356126	59.6213258206021	88.2205526450381	47.1906504395556	1.31181269361164	143.25521677776	73.6841395825366	6.23604072469394	0.0500146408751731	99.9427960936112	16.3920162209028	170.405555918502	10.2427124927528	108.836906227251	124.972821631343	77.1318046557705	19.1734704039026	5.45424157263592	24.6564993073141	27.5457804644265	40.8550997515553	0.201789723113667	4.3374322791885	0.88357690328457	1.4321587657267	3.4493677299897	111.592430341195	4.95358175908217	0.0604752710220853	26.1850797451863	0.132439431800126	17.6508629612169	3.25703104027871	17.6312143004413	46.0819114312816	6.43545114035716	75.1832187140297	34.9977221868789	176.658441869468	159.645954619118	13.5536353286413	73.6532567999586
TCGA.50.5939	0.108289227936445	0.0308779303685374	25.5780317610951	8.08131260006664	0.0112737495926716	27.7730488598454	14.8198040443825	8.5630460649111	105.126984097913	97.9856896809491	31.627370733191	1.02664616843297	151.171386566776	36.8217313904934	6.54626357367298	0.0296735495484153	96.7545035028507	16.3330600106233	146.57776026595	14.8678216782061	115.381025488883	136.141935573044	89.1526081355942	11.5499354600974	5.52463039272158	24.6547055196996	42.5081734120098	47.354752917555	0.261378766353804	5.21503372783668	0.877511912068928	1.56767135336827	4.65406	113.119090076935	4.43787859423659	0.0715849385047654	31.0724188703885	0.137495362278951	30.1613974787227	2.09779110362112	14.1614345566315	72.9480577885438	6.3191960663716	124.077510206803	33.5720255572445	144.000405854971	325.819209887781	14.1330935788886	118.766504806016
TCGA.50.5941	0.0840940514659902	0.0246447880467594	20.4155502223679	5.35555612289581	0.010362774843336	27.3869008343617	6.56425228509104	3.99243997109108	43.9583060872566	68.0401561858837	30.3069246794136	0.744119424071743	204.709366453174	68.0987675040406	6.17290514798273	0.0344940225343017	103.675130949618	16.4230196497175	157.515276270253	5.14903865963518	108.83185475115	106.553923376624	61.7149850994653	14.581020116616	5.33885620946929	24.6553108622261	23.6403327332297	39.1633750471177	0.181043233560395	4.00357621061568	0.900465882294625	1.63072985452655	3.73959424176095	111.118920291981	4.84545982560208	0.0697025649177885	24.7489319411644	0.102365631469289	15.8802147885737	2.13534545880768	11.4984063221088	47.0461093703585	7.01351667826441	77.2258750131501	32.5309532993904	79.3560849598424	95.6371192514859	13.5039504708788	71.9134253813691
TCGA.50.5942	0.0768463536894708	0.0117143397806322	16.2432479541259	3.65817136918838	0.00973546802120253	18.8200531367742	5.01347107860579	2.61905170282411	7.12652639660348	37.2870750522179	6.42626225835184	2.79414496100072	79.4460962929649	95.5159310119226	6.13587904193635	0.0832560149900281	48.0975931417569	15.9663434756566	23.8270249768288	5.02929709551729	91.3227410671696	76.1362920045411	26.1779454580706	27.2706305590629	5.58380613222808	24.6479073316737	7.28747288374395	32.6497357538359	0.0848159140402676	2.25769	0.715618033761016	1.0400844762036	4.16576601314598	108.746551693263	7.9883180358909	0.0151236002598025	20.6258534491809	0.0674090640943993	3.65612108155092	2.35326117112983	6.29018	19.2531116470832	8.86964680090915	41.9954086843064	50.250863625319	3.20624440172812	122.675700169084	14.4881469943547	49.8183787159468
TCGA.50.5944	0.0875279734003838	0.0668174791243055	36.1762891015834	4.95247673778551	0.0105616285567529	33.0268906366413	9.03694676029985	5.39200458352789	41.1106546530595	81.8455594967579	13.3036056133519	3.72327036641663	113.479722166431	55.5467971090457	6.30727627174677	0.103334946292366	107.431481748679	16.1786436378359	60.2050046070908	17.8290207508613	100.558177611225	177.648499009536	67.3736922189297	17.4383813500689	13.509154622854	24.6529329564562	18.9200353656541	37.3730459625062	0.191749778792949	3.52520389554698	0.796855385059407	1.62980463603703	6.03125421771226	110.729995502132	6.54014720036915	0.13605815970662	24.2837769155289	0.130399726531151	13.091	3.25821186491016	15.9550460464004	84.4616171694558	13.6602784438946	85.2226826444928	39.7941972503129	21.3357931240696	192.698018785672	14.6071539477006	92.9145617997362
TCGA.50.5946	0.0775680404225414	0.0326967658610445	17.3793604652186	5.12609182901938	0.0095328449585927	18.0301129956027	2.61709929501575	3.18986	46.0859640649756	35.899012994778	52.4907124098735	0.456015316306734	423.199937787106	60.6047076463571	5.67459188897293	0.0274646962834016	139.796534109165	16.8052114595826	265.249659197406	6.21873428957322	118.60193978524	89.5077326865468	51.1282966744807	9.85443875656514	2.56383169731605	24.6585966315787	21.4116671610897	39.3708426032305	0.302392198870642	4.23648195249334	1.06988751720746	2.62759498419951	3.92808995419305	111.35421007522	3.85617450985084	0.0469228879655804	23.3067967180195	0.217884735124135	20.4487151772527	1.00046117240835	10.3597495816182	39.2689048496293	5.15180370609105	63.8293523634489	22.5481877741913	135.809710589336	55.4710352661837	11.2750168541905	51.9012876746462
TCGA.50.6590	0.0958369030169521	0.0643168258260106	30.1799261821183	7.27432751629961	0.0106320472678344	22.3918241635185	9.20473890174059	7.15383352396464	69.6173707741033	102.446530865156	48.0727755989471	0.726195463505166	251.048107312387	33.2017763765059	6.3791712699477	0.0303439795996362	70.937153062157	16.5565339247791	235.514661859558	8.18826171606995	119.523424508507	135.807593937068	74.8367759048968	9.15152991687049	10.4164869000696	24.6571853373328	31.9776514014063	45.1494609089996	0.228894882547364	4.44316317603311	0.971708818430952	2.31973329100815	3.8631676504181	113.075281945999	3.7559705308169	0.0943755597645865	29.2715805202543	0.110577451825303	28.7732119779055	1.41266465735042	19.1944614759614	70.6640060088738	8.49241460207816	104.982457991037	26.0200825898525	246.024906095791	182.668681909303	13.3633766074103	137.447149874688
TCGA.50.6591	0.0611941412923381	0.0117286812175592	6.80993037018194	3.83348152788787	0.0086626045968503	37.258045817664	2.33919673079513	2.8975876319185	24.9946276508595	22.9411030785241	26.9476306465374	0.474686443712138	223.751830219122	22.6924470927096	6.24468959383892	0.0183085090878399	48.5898666804732	16.6203882238457	265.596103433332	3.70917822141158	108.15125954793	90.8177846197276	15.3416689883267	4.21117245468014	1.24272773516709	24.6594260468217	11.2742298072954	35.3418747983405	0.152354909258877	3.58709624369627	0.97368192759814	3.62446716586023	2.72970194903964	110.744534526661	4.4306508665347	0.0259141707104163	22.0991819006397	0.0938846172646763	11.4814677490845	2.96414590264012	3.75926912394804	20.4284209293954	6.22283200567138	46.6299134800827	22.3027759925164	935.287454870727	46.4594838223924	13.7402888012159	26.6147364610693
TCGA.50.6592	0.0944730851593854	0.0109185108665112	19.4644707580753	6.72154750196903	0.0102584060889688	13.7368870684111	5.48083997256081	4.99089364438505	55.7068830626628	79.5256298238443	87.0742964729174	0.540538719799793	234.860873369279	67.1341616527616	6.03672639492083	0.0292647277457704	71.6910583857471	16.6478405560888	290.474913750415	5.24153246941741	119.044575138612	93.8196280157015	51.6456599253255	12.7741790690963	3.13650481384483	24.6598959754605	36.8321734269294	43.938439073118	0.307073473018933	4.85897323532355	0.996340442215278	1.64000084246279	2.53303958790913	112.378429690958	3.93827676301603	0.0413773526070108	26.7015907751173	0.189196660014132	15.416500007651	1.80622690973419	16.6839198138174	41.4995686426694	5.12102052155771	79.4487756310371	27.3668044465882	493.011295361256	134.127424093377	12.1053041729965	84.0186159581987
TCGA.50.6593	0.100928585227722	0.0362107187969719	55.0431297802248	6.68746145699779	0.0109216837482315	26.940636819048	10.230052290804	5.82282078185241	56.9584749089156	101.837195019566	34.8314161461958	1.14763295320527	153.125035562164	31.2314689614001	6.22201214804386	0.0424806017097579	111.245910034016	16.3839748819866	191.166577693926	11.8179153371672	111.454	143.207929349169	81.0227183038347	10.7044199992815	8.3385029556093	24.6569503533288	24.7116182235826	42.126886173799	0.250686227030085	4.20221461369266	0.892482061949118	1.66602477832598	4.95040567797874	111.987408982446	4.86168128073031	0.0907722627325688	27.4652827140222	0.14876551461301	20.3724437856757	3.19876444649729	22.8896746332901	87.794830403271	6.20903	91.5803890572437	31.801006069132	157.590081475162	169.884066120507	13.6692135268412	108.94336666136
TCGA.50.6594	0.104312599314772	0.0806866839283236	77.2156486481145	7.24292509419741	0.0112705181264495	42.406545886218	23.815275722922	8.38976870280309	100.85367607352	156.128773669796	74.0560666359253	1.07527259813153	195.783782920909	79.6193126430311	6.46161797055578	0.0676916664781465	107.771829991421	16.4738394963623	213.486448844251	18.6532067108662	112.124862435216	180.464013279268	117.744632344539	26.8757931548217	24.6609490695173	24.6583351396995	53.7289273761538	43.2670204964623	0.286918814992711	5.84999508892945	0.921276320837698	1.78323490346219	5.92928232258571	112.381658683334	4.56651416454533	0.193975561021698	28.9268841366945	0.26975	26.8903623775407	3.64261690473865	30.6192478599574	121.088788934172	8.32840500374957	130.109163306775	33.7241726483988	209.32879776653	173.746115464815	14.5106803236381	118.164155061374
TCGA.50.6595	0.115897116530529	0.0527266874569926	42.3030221633574	9.25350513377007	0.0116627888276512	18.4672166161035	11.2814835519883	8.8403316927396	103.858287633258	99.9721	64.8891983820696	0.868213140844876	165.805379191161	29.291706827229	6.5349609719673	0.0277049877209524	71.0223593906974	16.4902548617338	436.610465715747	11.2614065864932	122.061139239534	158.662082209809	85.0333923093633	10.9338064003304	9.04760726410613	24.6575276809017	41.8916387510598	50.3633676861277	0.239804135579924	4.97524316107694	0.941419774219392	1.96998755614457	3.56234284520481	114.29961732542	3.70163898261598	0.122205730596922	33.5091402588659	0.172324537903492	40.5945499909602	2.32656790149569	22.235041442972	109.551008398551	6.87013739961703	126.112928301002	27.5826343303406	420.010487561935	230.794070469167	13.7719900806577	152.913755897289
TCGA.50.6597	0.07777660956449	0.0103041557813389	14.8433028067921	3.88247888504884	0.00991104992846551	20.2073311639336	12.6740326549388	2.08091893886081	11.2901622132254	52.8518338475114	6.3314117698454	2.01838334168757	132.233628441414	121.143085610458	6.19439651536948	0.0689800520758788	36.9221339886472	16.0784336948835	50.9612480649315	5.32128546937138	94.0981279426647	97.7275565171182	51.4013759395817	23.4861805375226	12.8550187425728	24.647837435652	10.4943257299887	32.7971595287208	0.0842021886262679	3.03935269482726	0.787462553091694	0.866323890153537	3.13960097446829	109.05747451081	7.4366776962504	0.0352481842957383	20.7234194849095	0.0460628128694289	4.54225726433698	2.00848050412133	13.2792174842438	19.4093872631059	9.86928873735535	71.6425520911858	46.0690512074232	1.25453711060647	91.776095370197	14.5447097556449	64.0915949577638
TCGA.50.6673	0.0942573653143224	0.0258741488797761	22.1927299617118	5.84765600755657	0.0105537394674993	13.2901879495263	6.55900775185777	4.65444992808952	35.8846605527864	78.223197499985	15.9030143229744	0.716632405887494	137.835870193859	49.279294943693	6.16508935098734	0.0437465141081206	64.2743330823454	16.2915797401584	100.592819281281	6.77399695364958	109.347018781903	95.4371269853253	67.9062615813713	12.0386043134952	4.47044863947338	24.6525055609602	17.2037454755032	41.478187260656	0.184268542248615	3.4335091510464	0.863890890548356	1.3669483702541	4.13071010678912	111.719487039817	5.09814722533453	0.0613750337724371	26.0029392722024	0.119760960072828	16.5986407632712	1.50065441042716	14.3597171034221	42.2781688998995	7.46086133542908	71.578283253768	33.8280173835203	17.8770025932229	132.276146089317	13.3794435013954	75.2892577966946
TCGA.50.7109	0.0844108519193521	0.0220439142829099	21.7860236342153	5.21842171258654	0.0100851549676291	48.9967044119065	5.1336651748987	3.81558477548216	30.0806794518667	64.3623635804542	28.9398779780646	1.65183336452832	184.281013530198	55.4202062231763	6.33844213711629	0.0649761473110235	123.970624320603	16.429256003083	94.526933963965	7.57788516022235	107.471937354656	168.160830385251	44.3774568875255	11.9179068827202	13.6794222246652	24.6567452173564	12.1653729242292	38.3902677347036	0.118434671777174	3.16233317356605	0.878221040919894	2.5086147641971	5.49981443074203	111.242777768663	5.38101103700523	0.0485258154644406	24.7509125696745	0.0954746995473636	10.2526250413251	2.68177004610258	12.5909528415011	28.2477885891285	11.6635758050494	68.8823283218095	31.1296872246115	129.662103975081	73.1743790306765	14.5855341981786	78.6858098193738
TCGA.50.8457	0.0832370502353607	0.0167618890341076	23.7003544581435	4.50751743618539	0.0102033783842799	35.3588060642634	8.3727664119771	4.16498573783482	22.8006806736997	78.3016489116809	15.5848	1.40839962943469	106.685270772549	99.2357763982007	6.2995049070377	0.0612555951066555	68.9394417994488	16.0963465232018	50.6355056870542	6.90563011183342	96.3917356633032	87.2443422950284	39.605142830046	29.6416821784555	4.94575897151856	24.6524460021916	17.5190920792418	35.4894511758614	0.165224542248178	3.51698349915061	0.761835287452622	1.05116779765444	5.12851343631067	109.704288487842	6.87973316122058	0.0355760124456535	22.6332603292306	0.0857646286556242	7.28036788602705	3.67717210013758	11.1697834410858	32.0492947365023	6.8604282655609	62.1871596620077	46.3330566041829	20.257612874542	87.2878640820636	14.9069165271315	56.296920126065
TCGA.50.8459	0.105029096589073	0.0185012415349471	29.3823357694834	7.62771941481811	0.0114049107123463	21.3546982230789	13.8553505963947	7.18464277302609	57.2771348909147	84.3579105815304	41.0432887705208	0.736819804030079	77.4056047169498	20.242367937349	6.80615153594034	0.0190265908817819	65.1136588577169	16.1289077455698	140.942909875292	10.8960181969919	108.007540297735	97.6628608867305	56.6370979873667	6.63756506404444	4.1768478167243	24.6575806216917	25.7186705696417	44.9813145301973	0.224182676408605	4.32613069235122	0.821507972940464	1.14424410144926	3.21573603411443	112.707915134804	4.62411001688757	0.076389711880853	31.2436318177726	0.124383928998521	22.4761065610512	5.7170377331851	9.39753152685518	37.0781952483478	6.54008835714787	110.910096604351	36.7499998415138	802.561776135629	85.6073382840964	15.4459747286886	69.1299943783925
TCGA.50.8460	0.0738695212999005	0.0194886021030763	13.7984340134112	4.06638275928501	0.0098583671025099	38.6191873177868	6.23219646030631	4.06138216167412	15.8522838512732	41.4959673583423	10.0423300767945	1.47215897041345	143.21253122085	149.476297973602	6.3320610460366	0.0461712634949985	65.2005206719478	16.2062630852026	55.3067289575995	5.32535815702322	97.7176652412165	76.2087640938133	40.5994320885055	22.8395418460617	6.44081643347458	24.6503843037587	12.3365387199662	34.6680149978137	0.108973270081186	3.10747381611983	0.808643912188909	1.42703441173443	4.12529736695739	109.703564742307	6.34720912240592	0.0545233129768163	22.212114395727	0.0564023562098405	6.60606731576006	1.67472293550756	7.28691111287847	25.6328511406345	11.1845072200419	68.2723425035431	39.2056508178715	8.10622851448796	58.6286664230823	15.0594201109641	44.9781223366193
TCGA.53.7624	0.0875699379452091	0.0278215776454012	28.3369496398864	5.89672542268427	0.00993607600869114	18.0669608866402	7.80927451602533	5.56938535943842	59.9662829544135	91.7589566825529	41.7987395664038	0.684947843739932	364.511605953802	64.7450099393873	5.63675627606622	0.0312411624320358	80.8681837432703	16.7471599472843	263.015410863574	8.95905688517637	119.698090100575	124.387225529202	77.0117382852095	9.38299365079811	5.93386826721954	24.6578494323637	31.2275818985103	40.8500957489041	0.307877268179275	5.14220087236106	1.05129	2.11889581419105	3.07428291455324	111.587714865067	3.78651614829157	0.0812693215429973	23.4090591264737	0.14175655441043	24.4199727344932	1.21238338429824	22.1841922285224	59.660398615946	5.44237964905414	86.2958202970201	25.0178640866356	95.7397843647237	153.195320298104	11.0447503179301	114.794374833298
TCGA.53.7626	0.0843180667269966	0.0360999463899366	24.4196746414845	5.21100608338397	0.010183923548815	22.1307778095953	3.9627147152104	4.08992565307178	38.2901055846925	80.9451963684467	24.1328252622078	0.81326352625294	240.570748577489	124.67525606619	5.86227785036622	0.0468645412493429	116.630833694762	16.466300702769	95.7103200727143	6.86561735814255	108.777194424321	101.006653566199	58.3173980956893	19.2489958054876	4.24187772447946	24.6531902220943	18.9915281168729	38.3375866455444	0.244437384333522	3.70321539150356	0.907412972201377	1.7961349803587	4.86306116449446	110.835171247018	5.11504144455912	0.0697096475987396	23.5054253577002	0.116151505621503	15.6001734771768	1.18682617581435	15.4975982841352	59.9119323063524	7.61030490377899	85.3335767099851	32.8363723595643	12.2566846423473	86.1572926128752	12.6329233666697	72.4433738037869
TCGA.53.7813	0.0740813666822894	0.0168078300700606	22.1757783821132	3.84012951262588	0.00953588441847565	48.2642864436343	5.36178615035612	3.38827364186057	14.8145304910412	61.6984638289244	13.3754905935594	4.29742013603608	200.116692879538	85.5045856575876	6.29839860270561	0.0986045749829067	76.3816885772799	16.2859053804381	54.0389990502784	6.7824465022034	98.9110042545877	141.362255606989	37.8689641492137	19.0101710064463	14.8682120480676	24.652678808511	11.7073903482581	34.0245845684695	0.13018375486518	3.67679426888853	0.841413388374672	1.98565676170829	3.92991112243987	110.084867417896	6.9389801099844	0.040284349495307	21.979824148112	0.0839486572519925	6.81596378525675	2.23850763343299	13.5590554408761	30.8980544888615	14.5409826927903	51.1896740306511	35.8517355814936	27.0699868325684	64.663020299013	14.9005897651616	66.0457
TCGA.53.A4EZ	0.0716224434463957	0.011166617523875	17.3451265944672	3.77764684009494	0.00893013877931452	32.8941628107876	2.68519862212704	2.49216584524076	15.4550283847243	47.4398975809602	27.6588494118844	0.644316844581692	394.284842239327	108.838989812338	5.69287695513345	0.0534744999519407	69.9790505473591	16.6806970095021	135.378662243359	3.71134688520131	109.550446404467	123.615969438189	31.7882226945248	18.2804386326673	9.32524114066162	24.6577073168252	16.171	33.7193301918431	0.195723833283099	4.4419237679683	0.995635634554922	2.07385946812181	3.73545619412197	109.892834057215	4.98501097991229	0.0239186505248538	19.5852907446293	0.123417712412712	6.99291939532712	0.964954353396042	15.5108838004108	28.8976202498323	9.99179094710418	52.6593298106062	27.1245378264012	41.257138126371	82.7005974076659	12.1076300655338	66.1568672904192
TCGA.55.1592	0.0817114769777447	0.0295435148737464	32.796038529207	5.01757201984505	0.00988347052584415	19.2456287289834	4.99794490859627	3.98483924984099	61.5658831608166	68.6787169668545	42.5635882136973	0.911849033207912	266.686016750053	99.6127556096654	5.64396718599263	0.0607601931966681	108.347293308961	16.6346585410427	227.327070952898	8.90579139447552	112.704850769446	133.61453066448	71.2902234997818	10.6880579935283	7.33757261470352	24.6568765515993	23.8821234553814	38.2258407418476	0.27013523473677	4.68928191031368	0.99085093132133	1.76363546313979	4.04021615879023	110.860441051422	4.66047093155106	0.0985740283102638	22.2346362000318	0.194771589724541	24.8920998151506	1.22638310442776	20.7256194321947	70.9431255218283	9.10803834852121	82.343351842691	28.2315429027512	49.803308593293	124.215353214415	11.7522152647932	99.5240422685521
TCGA.55.1594	0.0754420829678449	0.0203326561085651	31.634167831277	4.59800357950972	0.00945609522594141	23.1472323791576	6.09378994028002	3.55393204993303	52.7707790277219	106.348897173818	29.0201607704232	1.33354588576155	305.868620251831	74.9431487234731	5.72981988957514	0.0858916863735597	86.9156881175401	16.6527703776736	171.614136258954	5.83402991417804	111.984343666432	109.406262641325	58.5297082222526	14.0442199067572	6.84185693594577	24.6574456033687	29.4016740546012	37.1893463543597	0.282440330856568	5.78583812214786	1.0026620551342	1.87760101689262	3.97589756691299	110.876949790747	4.80076589284603	0.0846363388351986	22.0111990755198	0.183413312317125	18.4901400100838	1.45931	17.0830113492759	85.5337786159728	10.3008037780337	61.7181709797129	27.3416256497692	93.3629934406593	89.4291610434502	12.0664948237146	121.140531792978
TCGA.55.1595	0.0898735415085385	0.0247102010222368	37.1670659961779	5.74610334029099	0.0100403630379274	17.2402719151773	5.56985430960578	3.80682613398291	36.5615753410951	88.2488371053028	57.012283964722	0.908513933949692	250.797718406432	39.2370187947427	5.81008566374618	0.0429478671263622	122.789811315258	16.5832100528381	212.527887461315	6.83365755797058	111.851569530383	84.5494898528062	67.7025136550874	8.25576588673525	4.69605740438363	24.6615331214016	23.2091082382208	38.7270622564468	0.277481474234595	4.0582490128068	0.978561798993949	2.02897997288902	3.17602958185211	111.128985505845	4.76663	0.0633781088490045	23.9455698762116	0.155931687725122	16.0758926193109	3.75929698302435	18.3447366357482	56.0796328913871	6.9223270021679	72.2897860711324	28.7536854523499	651.002908818782	74.1035082827931	12.4096519169562	83.3127109102704
TCGA.55.1596	0.077333360940393	0.0224461361979791	34.2878170519528	4.33234981765223	0.00938158904368579	16.9736281571561	6.75295693187329	2.94607221099965	43.6394748355704	85.8974215895616	24.5589856417787	1.37708067103251	310.740540116395	76.1602199571274	5.36446575056098	0.108953732169876	83.6416371693567	16.6205894693692	116.950872045201	5.64615	108.867224562543	96.6780639578452	54.0723806696749	10.0881882926333	9.7421294710578	24.6565931322414	12.6082823228786	34.5870890910852	0.219020983133718	3.54763825498613	0.987475293910361	1.94918271067063	4.05294236999945	109.829699292516	5.50826943646076	0.0666786422795342	19.8586538073712	0.149267072282502	10.817294674168	1.2596321607397	20.8028908959513	55.3891515859669	14.2949509403083	55.029465842811	29.7517048694258	13.5118874431097	174.560615682643	11.4515536330706	108.95976089983
TCGA.55.5899	0.0721830590548263	0.0147805096683258	23.2007056534984	4.11388065282972	0.00911376570235868	35.5265611783846	4.04486969179796	3.36477046899892	18.4290576977092	66.399993833129	19.4608012999328	0.861777706152635	237.149475837616	27.6281048535865	5.93971522882742	0.0408028338383397	83.8784670066411	16.5012317845993	161.569291178872	6.28316103585897	108.227971156985	102.061271541811	39.3394050501322	10.352203926904	2.70029572466498	24.6563421060983	16.043540419206	34.3958869069295	0.154442607133545	3.98393048137999	0.928429665635955	2.54533792997772	4.51103836643067	110.371291196724	4.80066142361399	0.0448024407057291	21.1037836536363	0.0645682776825709	9.72729699328483	1.87443800226188	10.637331942588	41.6846989424061	10.2226949941157	42.0143874434182	26.6477059424673	102.598899463066	78.3387526897989	13.0744580914093	68.6168611661323
TCGA.55.6543	0.10702357606701	0.0505708331405775	48.9691412206767	6.6591538144557	0.011611088108016	43.6690833100486	11.7545655312906	7.67156938860461	56.0428840996841	95.7091119280674	26.7759602662325	3.63255616812766	103.865481153374	60.7058857796677	6.64081286058395	0.0625252813436282	113.447332825525	16.0786874582095	75.9362664509298	22.6649317194051	102.478732255842	153.200512192109	84.7228730509869	26.3118538400907	13.8804460071666	24.6520813858574	25.8467061657525	41.3952959488139	0.209386975697466	4.04548897082023	0.764908832200987	1.33291279274826	6.33236782582916	111.681321363068	6.21261541102038	0.104642989504296	28.0254058613163	0.114361545127894	16.136485690967	3.61245	20.9282555678884	51.8382382631179	10.4460688940822	92.4627156889921	45.0761305231407	26.8561657266389	157.336202506335	16.0794841943349	111.977603916945
TCGA.55.6642	0.091889505163985	0.0461124868680242	38.9424042287003	5.93835920475388	0.0106523144331838	36.5617268937897	10.8312834229588	6.17086102639046	61.8342224367685	91.416773449032	29.6644328673928	1.88608493944873	124.494537226655	23.2145474233327	6.5134874162217	0.0468271287540817	126.236	16.2801611134613	121.493741671217	14.0660717500461	105.806029342351	132.06916873578	56.6533507477936	7.20020907203887	8.14765745656834	24.6582267671931	19.4175667212862	40.0261203075608	0.210962611595193	3.70787690755777	0.847696637419768	2.26970513130755	5.47512311941509	111.653339462357	5.35711228423432	0.109230877353127	27.2188953123341	0.135914566581763	20.1439222883553	5.66903150755971	13.0126421348779	50.4379118576453	7.60065	86.9428852112296	32.9951796800672	825.71170355305	128.092327523354	14.9729759622387	98.0987986579056
TCGA.55.6712	0.102553642711348	0.0741724013132676	41.0429933480674	7.20174804246796	0.0115271283565395	29.7438475280753	12.2841282573039	7.59941020605825	99.5520000891273	120.280883559561	26.7655159229713	1.12175744551812	159.502936822515	56.2854076701485	6.4716331796519	0.044358935018886	121.798073586303	16.3346950354218	183.762444259424	15.6917994500118	113.132001430825	186.95040141267	105.175505273863	15.9155740009393	14.384424634965	24.6539160190531	48.5326471717294	45.1788317264454	0.284086830985236	5.08082663727005	0.87562478550536	1.57208074748151	5.25870042237307	112.81809837638	4.70706236473235	0.172918965844065	29.5659902142924	0.184731864056805	32.6496819548849	2.08425486515261	16.7762266857282	100.045307196852	8.67685002531271	150.167036992931	33.6780298379265	55.5018394209616	320.499978141352	14.2692483930957	130.449286310551
TCGA.55.6968	0.0663750515322189	0.0146128607140933	17.9668229770242	3.91028208713683	0.00893732189429111	27.755567250401	1.49797672367555	2.47817296262793	29.2275149384892	44.8494864713613	21.937550853523	1.01597094922828	298.249196317466	60.3278950067821	5.69150877647887	0.0634072178435757	163.917492406119	16.6951155422279	178.451964865788	4.72149697993549	109.385488239262	97.7361089455213	30.9603092288429	8.46600407497647	5.69200784017296	24.6579062465954	15.4956093462457	34.5596298809238	0.251509905372253	4.66863439880671	0.998503236137151	3.19022267245987	5.17108808636081	110.153116662953	5.08793714865343	0.047974607693116	20.5807040662223	0.152610852514426	14.0069522051911	1.6154247775319	9.1741162678485	35.2683340970236	9.63828409798988	51.0213873890693	23.982088669288	107.96006822937	60.5224802497835	12.0378849882234	59.9718374258323
TCGA.55.6969	0.073102326400243	0.0129272399066939	13.8548971022073	4.69049180795541	0.00904115248790721	26.2260368746945	2.96706661036059	3.36804375048305	31.6393745007607	47.2841805972226	31.7758192857612	0.431865201911668	240.274773780487	32.0424822083924	5.98360797552268	0.0276734963502853	86.9143490412847	16.6360286364228	220.547984090962	4.49081547278595	112.494896256612	86.476292336048	29.2053573315441	5.20999411605603	3.1991189437676	24.6603589372111	19.0347042413661	37.7168030391943	0.189130414591232	4.03056011197491	0.97696697108614	2.52676879404072	3.64773721608692	111.002886039704	4.44036670778395	0.028005130331249	22.9925629612782	0.109775111413471	12.0961224681167	2.03111963613664	8.41880343266535	42.4050607082591	5.90537	58.9890504111781	23.9836736294484	869.999746310178	127.059939444957	12.6079425157776	78.9975598405445
TCGA.55.6970	0.082723503678872	0.0232754039325302	15.6527511038795	5.06891437777432	0.00986846703941831	14.6802579677246	2.83839668841334	3.31696757940004	26.4876835716329	61.7683300824634	23.7006399019086	0.616354150727572	250.303461932972	137.348143557663	5.75741507760039	0.0319076315946685	111.008643842573	16.616533882179	120.696883718306	4.29513705643183	112.062810335099	87.5407796394286	51.3191660277594	20.6765189546048	3.76229097975171	24.6551796308752	14.7798731882875	38.6445839195605	0.138839078647154	3.1218280401769	0.942935071818508	2.01546368469213	4.48248212041427	110.718419951456	4.61228248931728	0.0378929461377919	23.193590657227	0.0991500902597665	10.919210924778	1.17014219468957	10.4388026151186	30.336575635036	5.06207147113086	64.4121755130533	29.5424900167724	65.1902010077999	80.2487327505646	11.8627637449266	54.0892864762987
TCGA.55.6971	0.0796645749419586	0.017006422605226	18.419437042114	4.61047398534003	0.00991559633519502	25.521942224783	5.16789091383573	3.57891542401133	27.6208173827578	55.075193938879	18.484067173219	1.23132072523612	144.495396549799	55.5545149761011	6.28742268426069	0.0546491209069446	81.646944780998	16.2582941233162	82.2752476372067	6.36397181239911	101.876102261156	88.9387098829534	32.1113482287469	14.9614721554369	5.1689570274358	24.6542292133304	12.8892034001808	36.6896805523928	0.175702787062024	3.46393523795115	0.830825640259328	1.67689104068032	3.71937473551833	110.619512925597	5.86640900413738	0.0609380503019699	23.5720816032259	0.0845985136074301	10.3874725386003	2.45305007944265	10.4072526595897	29.736384486011	8.79649743605533	65.4531731382123	35.2910396321116	49.3714493950472	61.1420835898574	14.2962748939001	56.7977
TCGA.55.6972	0.0603448109549983	0.0167397942489982	11.5232981701012	2.32049538923403	0.00874550692858869	32.9314685838614	5.51779485733702	1.59405831756666	3.71399546148752	44.841565818723	3.07525363820332	2.76630955044625	196.739040792383	807.215774570211	5.9237735418743	0.209668221620036	100.644843199344	16.2038329318746	16.3040223082064	2.7707701606697	87.9888034416886	102.591	25.8170009585798	79.1170576138454	12.9010524377203	24.6462656545094	6.80181751247355	26.9593794046492	0.0588231573285414	2.26470632413107	0.752946300720995	1.49597506037238	4.07869421164007	106.929342032417	9.22919083241738	0.0147834284682444	16.4840634635818	0.0416855211255363	1.84545284275563	1.30041086335856	5.47800553713893	15.3058869147456	10.5624632995224	33.0699070568724	47.6463289879483	0.683383956251732	66.0661272811722	14.1363039178055	36.3600122728424
TCGA.55.6975	0.0990694403872145	0.0208580044064933	29.9237830334659	6.73188547771578	0.0104105296493461	18.6403432878719	15.0436855997305	6.1276223854456	43.1246464462086	96.435523420066	28.0176012358831	0.776028226203537	163.029831632074	32.2579587387388	6.27215723288363	0.0356135231776873	99.1182865453421	16.4455466449975	164.410898725007	7.36254942682024	113.62138418562	107.840332624652	66.0298854584464	11.1536947160388	6.05187538203775	24.6580287016362	28.4861569141078	42.8025126314913	0.167565281723901	3.90089141045848	0.917091216513762	2.01717400807257	3.15737750280037	112.324329330998	4.46223050193993	0.0569035981773587	27.8298112743435	0.0885814977437945	14.4330948320699	3.20792334275024	14.093511395791	55.6202440855252	6.32847758097202	64.744598213518	29.9126518927004	375.713	136.182674302104	13.3146155032469	80.8086624942485
TCGA.55.6978	0.095858567160061	0.0197423561683655	23.9864695780093	7.5064865540681	0.0107917746674108	21.324208942715	5.92350894659943	6.71942555222224	97.7565360259534	97.0546291018615	113.168052426249	0.409233988331824	217.135045037316	35.7004684520907	6.14523153137263	0.0253985813635764	106.382424672244	16.6795738317373	771.09053657781	6.58275003485667	123.577598164112	101.450075089392	100.724647063926	8.19554286582851	3.59757556097778	24.661496036112	61.107667451967	46.5398994787979	0.361972864590653	6.16732501837538	1.03007312641563	1.84911875859005	3.30980044758153	113.415145270284	3.52629796639388	0.0963930481790438	29.2121785223619	0.263098524329188	32.7021628777431	2.4332152545556	11.4876617991975	76.5265564446316	5.77325603255984	102.861548297943	24.0365754350402	1472.19700106958	103.451640976371	12.4979565772385	103.219905284987
TCGA.55.6979	0.0842345099730805	0.0425885091652336	37.3469727440346	5.48416914708139	0.0102179523185382	30.5828275065205	8.54535691956232	5.69953444106494	54.4099753279999	96.4910200537754	22.1144930443252	1.10692041599606	174.637662833211	41.9331137094496	6.2316572008303	0.0433874925840833	107.721575210321	16.4073218712338	140.52302446277	9.30877967075719	108.288591772448	121.128765018475	70.4882026783314	8.09491993635787	10.0264638115824	24.6555840326135	26.363018639137	39.5979763404451	0.222612496442623	4.15000254214858	0.90390374183219	1.96140853769148	4.86228731499371	111.356709039617	4.91605251500419	0.117567481894899	25.2392828737062	0.105425797324069	20.6689823653546	2.61068447338255	17.6042111107106	59.7258115471162	10.0097609522475	95.231958924217	29.9149929139618	91.3454031173984	83.6021028913259	13.8052010145552	83.2922382858164
TCGA.55.6980	0.115384714471019	0.0485639362806913	46.0761230362594	7.53801457923468	0.0119770867941958	27.8195179944968	16.1285	6.70504474994861	60.2021968428379	112.457708092968	16.8913401738552	1.65201216268129	91.3404784329645	54.9402077045288	6.80921990449009	0.0606200292255861	72.7466727020999	15.9901202996386	63.2460522473666	12.4041851730671	101.878777372707	138.305288189076	91.7735220950364	17.1884192750625	15.9495889642612	24.6525745090019	30.7110260815798	44.1279187867421	0.257197737262858	4.12302397695107	0.752966106092423	1.13709533384135	5.14085128580039	112.096597332798	6.4443344881053	0.110251271426475	30.1878109451981	0.137475812880287	19.9989872573226	4.77425467381153	18.1617361098714	59.2053808857086	8.60360161604677	114.346348377403	47.6598422164182	42.4572893729169	217.403742629659	16.2217647944158	105.592925654048
TCGA.55.6981	0.0902105393493773	0.0676114068962054	36.5164130985435	5.74884920741278	0.0108410492948312	34.7103618524114	9.39463595740395	6.02465628714017	66.4540880826004	96.5452146478247	33.750669616703	1.72000036952098	152.685916848703	60.7806	6.35938285357058	0.0671158337881519	134.266814419618	16.3074059452013	138.195890907395	13.9041589679519	106.290787633935	128.437805065284	100.707230736936	23.658346243919	16.2012008233079	24.6543440414372	29.0419539612143	40.0270645175979	0.240790543060436	3.96453219361421	0.855058892862964	1.49708932721125	5.51397639194838	111.376760288577	5.31708136571735	0.18712769457026	26.1220023939438	0.110892074126042	24.7281953735731	3.23572630949106	18.0732139404718	55.8478444712159	11.2481339601355	109.995999553123	36.6380188244032	38.9360452467655	97.0247691774902	14.4487989106575	90.2055828085671
TCGA.55.6982	0.105881277260216	0.0895029251556958	68.1081339307081	7.20892994358849	0.0113637141754887	41.022162173565	12.9706884583248	7.18557215400667	78.3620301308154	121.54551181443	66.8243155378033	3.12590849586472	141.344493743845	33.0971466936827	6.51913271764079	0.060989525565576	106.765434266618	16.3223752907944	189.747614542641	29.8382578293092	109.996268675941	230.229977218126	103.866439343399	17.0985225314754	19.2696518866632	24.658381486459	32.438930040794	43.2119843413422	0.306717836807363	5.24169751196663	0.869317542802358	1.52781219447062	5.13705968074528	112.444262517192	5.02859591991607	0.203325182029438	29.1347370960835	0.13673216541966	26.3640108500668	4.79835171835237	33.3962625962018	94.4397365626349	9.58741603935663	141.546863130172	35.1720098894006	409.306392001446	199.553279950494	14.7486260627954	156.232610300866
TCGA.55.6983	0.0804694186174653	0.016035859314488	16.0520914474857	4.7619566431105	0.00981234086948925	19.6460552156583	5.15695701517432	3.19880786434246	33.2234861080347	41.652932748341	23.807327132139	0.940966525743325	145.749254477303	38.3433170733933	5.99329383394139	0.0413661070149077	81.9511258855433	16.3938375137665	133.398290694713	6.50352911984272	104.717520286289	93.5075204700747	35.4486705768496	10.566277790645	3.05902879511979	24.6571511416904	14.3948728406829	36.4482495386662	0.155130927482001	3.31100303434737	0.873303812982362	1.61663719830954	3.88687847249902	110.387586892017	5.58483507313571	0.0468482977987051	22.9670307800891	0.0922961648968947	11.0041228327637	3.78565346238579	7.69753715600584	19.0918388274525	6.11793043679079	69.8555684224336	32.5897530170585	124.005983928244	80.1349639957668	13.1471176911406	45.1381933377147
TCGA.55.6984	0.101208795288623	0.0221865419289871	26.0683670810052	6.28945872081801	0.0110266485734814	18.1587581398562	8.48524158730945	4.79274188780007	40.8387561595618	72.1527009580979	20.3710268133039	0.807144824711701	132.37173322732	65.5021708024783	6.16867405905072	0.0494147433100871	71.2979634811624	16.2524866313461	59.6564598304792	5.362	109.412563944838	108.986464926389	66.6696738385921	16.6353587030488	6.10729943565335	24.6505205007193	18.647062021104	41.9480988769418	0.175845399796695	4.23002613085483	0.848621722785416	1.06851333409881	3.35855429153239	111.493349958883	5.28148349496983	0.0455419956865918	26.1707181725214	0.123345715795201	14.9250505796563	1.06134893512822	13.7282058642529	24.5403900645619	10.1085738619186	97.9222197154565	37.2196012536958	9.5019652075126	155.535994222755	13.4085153310834	75.4054111995589
TCGA.55.6985	0.089177564170917	0.0489246976093218	28.2388506558297	5.84911014907213	0.0105846427986314	31.7683772956257	7.50352173362719	4.96204879254819	52.6173901023661	88.0878209758917	23.3131313163873	1.14645472596635	150.798688084563	38.7204163254651	6.35333005757745	0.0444817242055978	106.055500116743	16.3482032862543	123.663469998606	8.7769978607082	107.364879737381	106.534916786094	65.1431725001924	10.036115467638	5.60131026441954	24.6562199816811	21.7613259201529	39.9806501095448	0.220396041257303	3.87002423059505	0.864563293339837	1.67144059799755	4.28096426206674	111.432861481036	5.23562368014763	0.0894194696307674	26.1098834845674	0.098561884252865	17.200167314896	3.69564667520257	11.2616952784746	47.0436266412765	7.83761541170974	96.2751430839716	32.8120544752034	159.508434566453	126.145003095479	14.2326982676108	75.1041764893547
TCGA.55.6986	0.0939728461665099	0.0205892857883334	32.035305590572	5.45249964037986	0.0107615226402029	33.284318950634	7.68718662906959	4.60990988917115	28.9773071608585	76.2609296898585	16.3932296209668	2.34974816436498	120.940230267815	109.62042538432	6.38435620955517	0.0544001516888198	77.6446607818104	16.1271088821046	48.1645903564099	7.50294573563378	100.256612612673	101.229791183197	54.2648019656846	34.9439879381963	11.741014161508	24.6501393891337	12.2422828252456	38.3938380763547	0.152997129765865	3.01309067528884	0.777237374837392	1.42806538567168	5.30679501281933	110.749933576746	6.4004353950148	0.0565655582836195	25.1438516010717	0.0850357076880119	7.37641929052965	1.71033378439515	14.724322062535	26.4587218577923	11.1857	79.7582642865806	44.1808647856334	5.36292098125744	81.709019612545	15.2297	83.0256984787942
TCGA.55.6987	0.0741700687751605	0.0119138105121257	11.258865754928	4.67237826605274	0.00941786440307601	20.5242012356307	5.20590384761649	3.03436843048138	36.1220759466469	46.2030734671838	23.8441201950538	0.432073402183601	242.21601636349	49.6966712153154	5.96068941165174	0.0236011225319434	58.3507915234816	16.5788649989634	218.833376250317	3.96908921452461	111.366048525616	83.2963747105874	44.9650199432131	8.66383530919862	3.20248078343673	24.6566749787205	13.5299103562451	37.2816394570438	0.149487639628514	3.60739471658948	0.961377597788043	1.85950721364967	2.77479483869796	110.842374951289	4.33714956497871	0.0354443840970177	22.7610418785096	0.0740051789972328	13.9701409242629	1.60596226724125	8.20244324181046	24.8033119070536	5.42419430197505	67.489613885177	26.6492750361553	128.766019403559	77.1496607238402	12.5025454039157	66.7315979879642
TCGA.55.7227	0.0888743089997351	0.0180654960912936	27.9317314022712	5.47699970763246	0.010372311454095	23.9123222085953	7.6371479999366	4.57426504410072	28.8829685761774	76.5639112359746	26.572800074463	1.24875326078253	135.498283585074	50.9622433922232	6.17439089778916	0.0327451439381825	80.2974737183864	16.2865125338608	127.113	6.61785399248057	105.165664973286	93.6814453554535	49.8557154059875	15.4473842521569	5.48838974409523	24.6548901696811	13.7729828174467	38.4577673139977	0.171085462543736	3.60706081316675	0.854675254718089	1.54338220964064	3.84787605608738	110.927246158453	5.26752582263554	0.0615067520184869	24.7597385514013	0.0856268040058343	11.3071375419332	2.8551349377382	12.9999756320839	30.0069489506246	7.32066487651571	66.6314763144844	35.7699925790844	62.4759484145816	82.9109055587583	13.8970588451551	82.4263417338818
TCGA.55.7281	0.0980551492221469	0.0178761152595628	22.2098355998955	6.54592528094269	0.010901181460387	21.1522678764188	9.82301975573109	4.84890669994066	49.7883559250991	77.9359637564854	32.3504779939015	1.04684033534302	103.028722097338	38.3086645434864	6.31117672297928	0.0382911873311546	78.1026411619774	16.2527257699011	105.086323811855	7.54182594563241	107.240736625445	107.491437274431	62.4652785413858	10.0247222779122	5.76656651474737	24.6558922755365	23.7954735827157	41.710630296434	0.203527758892193	3.85730211596665	0.842971097726023	1.28157660412476	3.54450676206084	111.595312886532	5.26789040890377	0.0572581258276342	27.1131426168247	0.129856717778253	15.7052057282021	3.90055415987859	10.9112534618629	33.1729348331665	7.64934346879765	109.679955183415	36.8222725436368	101.362966719012	97.1377622227585	13.9832600914858	73.1630551018918
TCGA.55.7283	0.077475027741835	0.0400745673929374	21.388374972698	4.13045776328005	0.0101058653641058	32.8424354585417	6.60239797651425	3.71844730032596	25.8390745532188	87.5846607402765	18.4077845423732	1.16096398531702	221.217822292383	222.368065856743	6.02335878224294	0.0738859591353642	85.0388263873195	16.4169263996492	101.241076579619	7.14243083434592	102.982440559941	115.75974461769	92.0715395702147	38.8766701360328	10.2958501545131	24.6506401859836	15.2674207202153	34.970185699264	0.135568718260744	3.36508566979867	0.865406400361735	1.31659536916799	4.81022514933924	109.911278791156	6.01898226533197	0.0662966832184756	21.6677110505061	0.103521039860795	10.3218107265993	1.33592583192512	13.7382751935792	35.6098267190763	9.13214311464225	84.5997657974516	36.6715262728755	4.28066469592924	79.8003220408185	13.6318692908557	61.754628185708
TCGA.55.7570	0.0773534193896849	0.0220715974484469	47.5429084069773	4.71677998468472	0.00936925725373162	26.973757745399	2.36792325487084	3.22277219477612	38.7465407160496	109.878624920986	45.9641595158581	1.19113330591316	342.318712341592	75.8622727778779	5.47609177728754	0.0627930142909615	106.916503669032	16.7507687024299	209.617677112205	5.21629450962237	115.734351671941	95.9423827386905	44.6691130076149	17.9404729503426	5.20808661481312	24.6586982061494	20.2197862069189	36.4057393372163	0.375799272175669	5.7285078899327	1.03920356026322	2.41538869365731	3.3993005073798	110.652700881519	4.46875881981859	0.0790527688880139	20.8084214823433	0.15194026206645	18.0794711602312	1.07411283021802	21.6554290670312	76.5905726720203	12.1834092818918	56.8485051250153	25.3787634212725	80.7171768925861	146.532842523564	11.3043879054101	98.2342222736014
TCGA.55.7573	0.0855376308146758	0.0142997860811419	22.3530623319598	4.62003190458194	0.0102502926344935	25.0474327530966	6.52734363179325	3.45915094499587	21.5255521946409	52.7315181294717	11.5989753409641	2.02681720061601	89.1247042825215	62.2680875287346	6.29998927980401	0.0733891523403188	78.0010849586385	16.0667136282216	53.8783728104574	5.77688900279562	96.6424393677435	102.043770625205	31.3403910503851	22.1815476205427	6.53473014615801	24.6528396008528	13.0116190456067	36.1360943675103	0.158562117977662	3.38238483869911	0.75990394282337	1.18458001336284	4.15956202942284	110.148020947093	7.19771471770887	0.0368719525962674	23.5916234542384	0.0990015885976753	7.28913830638169	4.31881578971109	9.65100267527124	39.0241050569825	8.36956631322172	56.0787058847177	45.2755474478131	27.8169347024807	102.638078581666	14.7412968968671	57.9363918218453
TCGA.55.7574	0.082202319753353	0.0122533774552941	11.9933407927201	4.90560853756632	0.00994805848433534	25.2187296172761	8.27269756551756	3.98904028948551	26.5586501922627	53.2125729411163	19.0430619270473	1.04444898614721	133.509459105314	46.3395122955018	6.3947081172138	0.0386635273488084	88.7742074921351	16.2356939734097	66.8245611724012	6.16147036737241	102.092666011794	92.2028388946411	37.3603920787072	12.8332157260399	3.65534128342627	24.6546058184349	13.8753389979962	37.3485329795426	0.128622397792637	3.06019530045268	0.819111993377106	1.66632969576847	3.73572463710422	110.614	5.77182375077984	0.0346508026962748	24.4629352443621	0.0606577040373913	9.93362930639829	3.73831580021895	6.97389866835158	23.7918202514438	6.25780037371182	58.094083021742	37.0348503019757	75.5683337181982	60.3006189099436	14.4841631202282	41.671076204853
TCGA.55.7576	0.103830156463883	0.0974570236383395	86.3160184839639	7.27787155621738	0.0111203677206989	23.8247121366607	9.06855853724134	7.0455664848302	114.861088544366	196.860618783601	65.9068714789097	0.929341244469147	277.412701049025	61.9358275046067	5.88685092966058	0.0488055821371566	288.135057746778	16.6506572198832	437.717438776553	23.6814571689839	120.555697868511	202.563914722084	156.809478273865	9.53298593946531	15.5684976788773	24.6592410662829	43.6578216539847	44.2120066395526	0.497949	5.7689527473186	1.01119576143729	1.88375052736783	6.4683958345579	112.58494984551	3.95122859929405	0.334526680702892	27.3211065373041	0.275843352196669	53.2260249244659	1.98975686716315	43.6719354607161	122.945027079569	7.02872491575444	154.643262765694	27.2680904459516	240.081213510724	185.019733511708	12.1082961572244	193.476706291333
TCGA.55.7724	0.098622399172576	0.0529741994634927	32.4634	6.17574826826079	0.0107408938407943	20.1315640627163	7.1980858286624	9.36226104119739	63.7568139859451	121.895350606055	10.7762982000812	3.26391629752663	159.523321729395	151.543174074944	6.12641457466826	0.104279107763902	104.910385343138	16.2668321877776	46.6693219723445	11.7072415592882	107.203850966658	187.700045395622	71.3828943737727	26.945042624845	13.7423226229336	24.6503152462705	25.2114977329027	42.0924742311799	0.30852393448032	4.34441856780063	0.839504100478058	1.80276488399175	5.39496605311899	111.889211546463	6.05708664193078	0.0995521748554986	26.854605028969	0.175497576894932	19.8695260228871	1.29865751556073	21.5507503450695	138.443240727444	11.6875330985562	94.9737150966795	38.6368222319942	6.83146312033359	353.783303464376	13.2706780942196	179.228020877065
TCGA.55.7725	0.0701234829119226	0.014205741828981	13.2627125150288	3.20855141794713	0.00951122399403879	26.1174119102909	4.34150031113819	3.29665037224908	4.99035095933599	56.8129753357116	5.40514200403234	5.69854234002338	127.549696892911	256.131542254378	6.1225348864233	0.0925399173527976	35.3108142390815	16.0657840027983	29.7078128161574	3.99947389080379	90.748263721235	90.0656534525891	27.2284731183416	62.4186392467305	8.57311873478704	24.6456851559544	5.51221304037842	31.472098708237	0.101053569097893	2.4177686293544	0.743764579399686	1.23816958907819	3.83084021018086	108.843606348464	8.2273880203821	0.0333810245645305	19.9452624876379	0.0469610701487957	3.04638719773767	1.65870239651263	9.91865005570097	23.1295896589711	10.3905446739732	39.8051992802406	47.7264067718661	1.38210599372848	57.5521941824339	14.6612004489165	62.3078088822417
TCGA.55.7726	0.115624000243232	0.0836135519953822	64.3874734904474	8.9289074727803	0.0116354192306953	18.5642251969916	14.5771813017485	10.3691761341557	97.6703855873209	126.036034191579	32.1030353808109	1.94542103094688	143.871953657152	21.7435018792686	6.42467300475154	0.03357006713446	91.955097010705	16.3577690588656	183.980640954765	14.8212728980623	117.229540266161	181.669718720875	89.2260725439652	7.19270760568256	12.2784847836024	24.6566163252485	27.8773057163588	48.608566662803	0.331651843762446	4.38099933840389	0.914205454077263	2.04107446729005	4.59377334880676	113.821892985266	4.35063737141904	0.173442535157297	33.1027238114575	0.152096347045174	40.2743609970487	3.44153955065237	29.5129353337387	131.226620304484	8.32844528759185	120.057840514116	30.6966648987219	254.76332068445	175.685722231358	13.8976752463722	162.16158900932
TCGA.55.7727	0.084736757706748	0.0566124484905929	36.0669127423121	4.81939053815569	0.0103161879134252	37.661558192415	5.48322555480498	4.44321698724752	25.6895742223297	96.4412567164812	12.0903670912577	4.54102801094233	240.623505994446	130.099398339645	6.21358006388713	0.123020323420323	106.84412161275	16.3512140759598	57.0935941777843	10.4062582425655	104.129821273523	187.778148643731	68.3257523225705	21.5903595753596	32.1310641738664	24.6515412425306	15.919667188701	37.4909448279485	0.247103964863105	5.21460925966534	0.867202154042881	2.29122846852653	5.22063116922752	111.064047476493	6.36201	0.111566166027127	23.872075651708	0.144087240835744	12.0105751597456	1.41659170971064	27.4694447295733	91.5549301880652	16.456295820271	74.2278590865463	35.3252018722329	9.96291037925473	97.257681920265	14.2379308230858	135.669841946628
TCGA.55.7728	0.0892647114994836	0.00981019281758038	14.0508585168652	5.63490847684852	0.010618810868614	19.6777175955815	9.50657136560817	3.67049675340656	32.2901821191019	46.9086727999179	21.7033190861123	0.488827581678891	174.298	93.0478509682208	6.24224937948088	0.0292366673957094	48.0393420987055	16.2911091311691	115.575695182715	4.26237765567051	108.286707670718	69.205972539481	58.3414077723895	25.2025405140612	3.86973772143326	24.6519749777507	21.6477809266877	40.1363970516632	0.175046420503304	4.04974163432978	0.878725806557075	1.07248950575774	2.73473100719084	111.256315647555	5.04443191830342	0.0346320819264605	25.3424883786234	0.119729632762687	12.3640308245251	1.45695574195351	6.11964500916401	17.108157990845	6.46769974417899	73.6517587624839	36.6850710077752	9.70181501787831	70.5341035562694	13.7267513478962	46.8905029188439
TCGA.55.7815	0.0826995582061202	0.0117010351224635	12.3148293435247	4.83127255506926	0.0100258175833802	23.2877112828345	5.00265603951592	4.11629097920395	17.6519667295664	61.9494250512485	8.56885978199725	4.41997935898528	106.34336236097	30.6511248295042	6.40307677021623	0.0748179712468162	47.1474031288245	16.1748381411315	76.0689273996421	5.40501440682042	100.747996624846	130.892535189196	30.2269741998098	8.4880306260622	8.44971094755787	24.6538150714741	15.6314892405519	38.0833224757785	0.183702346414112	4.57440275487585	0.813200627264114	1.95800965620872	3.76712238778346	111.397443863922	6.79981760050514	0.0425127893950953	25.2938931718357	0.0920179483848521	5.8350390865723	3.89285815775352	9.12943652962667	37.1083319465113	12.1449122998065	46.8654789685155	35.1767179859319	148.547847345094	99.0931580269567	14.6840988006981	88.3918561295533
TCGA.55.7816	0.0815907861319505	0.0124165975600255	16.758821730315	4.84338559539967	0.0101088282709237	21.8685762179329	9.34585117294771	5.15153217742025	19.4471534753328	59.0974622394792	10.3645230847882	1.55569622297085	92.6978263734025	37.8433874017794	6.50445056299043	0.0273786010181759	44.1205565473956	16.1000160960167	77.0071814644827	7.36158022722237	100.363751101115	99.0211013572529	32.1584353190885	9.25543016019798	3.53402818833615	24.6519593760172	14.6200409632161	37.5779800787091	0.128259842917545	3.28383458909921	0.797399764659107	1.52579846692574	3.26099865028427	110.884889971995	5.66580238115458	0.0447519019420693	24.5233336992559	0.0712753350614828	11.505550115925	2.29403399218041	9.89704267274816	44.2025730749018	7.41225391534149	50.8320137026646	36.0765433995175	42.907760217545	80.0882008792664	15.039358503815	62.0204774911852
TCGA.55.7903	0.0948678706788426	0.0678616080215728	39.7004586365145	6.31990681984154	0.0109210659276246	44.1688146546495	6.66363186841694	5.24666014762422	55.7340675993624	116.203274642627	38.0303616053888	1.22346308626858	330.241295336298	81.8619816256394	6.17019356856308	0.0490971696507735	185.988446781666	16.5383763529552	166.158927296714	11.8941941911964	113.385904314542	141.591655809588	113.270971717302	16.4214439302791	14.9254384494655	24.6564366834412	28.8001420363075	41.2094791482298	0.269888188999295	5.17910280352312	0.946819370220781	2.24222165059734	6.15519229657627	111.790182699775	4.74119116877491	0.156891924421941	26.3811925204654	0.167933172138618	25.7787151465492	1.80397238034767	22.6638841274486	89.9322338025697	8.37666363176241	121.939462944871	30.2754223276111	99.477009688179	96.7853437664229	13.6962345747742	125.495597934422
TCGA.55.7907	0.101303636630868	0.0323561635436441	45.9609671569002	6.18438701711587	0.0109317719095912	20.8195265772289	8.43747461637847	4.79833563877096	52.5928101330069	96.5896022035367	29.3175710117123	1.66704304166047	154.087056677516	62.5503876116221	6.18415396343712	0.0653048327726857	120.683032813638	16.3081685294183	106.066023252262	11.743847450379	107.629693380893	126.352630184618	80.1772883111812	20.5126096520762	9.78830451825628	24.6556108220442	22.2612340933421	40.8876818677689	0.26828907153601	4.07100908133617	0.857681553570126	1.49857418998887	4.63740398036828	111.685721086602	5.56566195556846	0.116121267148369	26.5777280137902	0.132228500226189	21.7978587926888	2.97754983772534	31.2038961378109	76.5505111652468	10.1942687770567	87.6777777078644	37.3387381432806	69.1568067763408	95.2076368974618	13.7399501122381	88.9180456017958
TCGA.55.7910	0.0714633639180867	0.0195246547975939	19.2763521207178	3.91795429506827	0.00939949958625287	46.3078680765522	4.32393010225347	3.73824561767322	30.3719892319746	71.5931818178719	16.7982447716816	2.17016975100357	228.954424196786	90.8915215229956	6.13166930398148	0.0760032488944272	136.523627656102	16.4311864368359	70.9556084524407	7.6415765920623	102.002450546867	174.650873927359	45.8303548172156	14.2708541628718	10.924934938716	24.6553464300433	13.5689595644103	33.6372268791476	0.148741977889808	3.75116253180675	0.880376900691163	2.39952216185676	4.41649582621409	109.815508346995	5.89439724502548	0.0502791488386843	21.4413054189324	0.090161308948185	8.80832644038266	2.79753292070226	10.5455661214428	47.3340447515525	10.8415481367266	56.1339123156824	32.5701159320362	64.087863234897	84.6448208694643	13.7451993918051	78.032648844244
TCGA.55.7911	0.0838387675906237	0.0345984728846155	55.0614225457483	5.04945370488347	0.00995949736655114	35.8665873986854	4.30053707552321	4.30594475518943	37.1215065439537	105.847342992181	35.249874514584	2.30675275275459	277.54521774791	92.7609990042574	5.83759978414698	0.0959617558162385	148.919109155059	16.5110456097167	115.640758636551	10.737105056753	109.583453063665	125.780108929846	62.3408632359422	17.2261509357348	8.56701190510361	24.6554162165825	26.5707918774375	37.2071219933649	0.266545814600735	5.42890048234632	0.955764995523452	1.68319495409806	4.07639393267239	110.759329374468	5.24091445295847	0.136270941048939	22.2042632471554	0.187534593593031	15.9171369260017	1.16581886642188	26.9857474392969	64.2366390986592	10.9281151523241	84.3011801373473	29.8178231170985	26.9882697870988	91.0063257571474	12.7145493016415	101.525840898038
TCGA.55.7914	0.0762297158609752	0.0175349506298542	20.8037417121654	4.14898930263078	0.0096402589176838	28.5929980397944	4.55297406387082	3.18508525288369	14.4349432759366	44.3897316574633	18.9546041089345	2.17865097889189	168.521535931205	51.2587689222806	6.03446225884319	0.0459914825213693	84.6734504556392	16.3553700840921	93.2550687755603	7.07691546339154	101.664698195736	85.8718050579093	43.1378171479392	14.8485304699193	4.38896248041367	24.655713915681	12.3199189270292	34.4438624331991	0.158109503108622	3.26169933843005	0.860697404034595	1.91341946138867	4.78408564045301	109.940762528228	5.82846481407979	0.0432285120673638	22.2600937194479	0.0831129466608269	8.10237158013888	3.35298431078547	11.9394927435445	29.5276123139459	8.91641962511305	43.2403884097884	34.052708525391	79.3043119980998	35.0126373024263	13.7086835745863	48.0451561881129
TCGA.55.7994	0.0869208766049393	0.0458027599882314	35.7738047838383	6.26781632657912	0.0103243006409281	27.6584804119204	2.3703399203119	4.5890891789328	82.9584332821171	81.4675845263012	49.0838127907869	0.959712999145651	332.815679404701	58.0983901061922	5.8092328492738	0.0293921509287961	152.390114267143	16.6368091680752	353.275193448637	11.3036172813613	119.960483103076	131.176227783647	71.9717020090987	9.39493284543976	6.06598098118223	24.6570727933201	34.8310900933451	42.9464608046494	0.68489424614174	6.10802715122559	1.0218376069711	1.98909563838018	6.36390098377926	112.018488387135	3.91269170494381	0.133053339693218	25.363747072757	0.278260077527647	33.1432850537948	0.903570521996516	17.476399260059	128.608361040148	7.30494447654056	103.247039560321	25.7604130181729	81.3285415034863	171.462897705652	11.9478013534045	107.983047791469
TCGA.55.7995	0.084417776065328	0.0430966567405759	26.3032651264451	5.75244436722075	0.0100489611683436	35.467232961094	5.64525690649645	5.17656391159335	75.336588646029	77.6280787899252	32.1229942628769	0.628913712990359	367.56793208975	78.1127907706435	5.87703230379232	0.0592496193069639	91.5032550232249	16.6460190371334	177.564437044329	6.09870855697043	115.469672908366	127.918581611609	67.9522042563856	7.28585583614561	11.3971092229809	24.6578	33.0130119897116	40.8366482105325	0.435779348452686	5.76782064710852	1.01312888612468	2.09828942807361	5.53193066624793	111.538785662401	4.43158930790037	0.073452896248513	24.4140686828777	0.187310921458323	22.3969443596186	1.39693883463446	17.1172289280701	51.9389207198176	10.1642943070815	104.507762174349	26.2266928004952	128.54385533929	155.862104429728	12.4146603070481	112.441589992626
TCGA.55.8085	0.0776061303264026	0.0130068030730765	12.9560743463385	4.69038606931142	0.00953144050294565	19.4420329536974	7.7818669382853	2.97719014929564	24.7813943169753	40.5270124137387	32.4677942168682	0.466048475456038	336.214441813661	80.8474325415373	5.87284490210283	0.0281883977253983	84.3293201703622	16.6386934596504	161.902658880449	3.5128014268987	111.539934924491	85.3647975645581	37.7483578740629	13.5452953349144	5.07938433079648	24.6572334279141	14.4278856555928	37.031580229232	0.127659656551015	3.34789290804285	0.981475599416097	2.46202589785377	3.62634492738614	110.725681363906	4.48547590702419	0.029793021198936	22.9658838698995	0.092741738118303	10.3332819962928	1.37892936613334	7.87010672051109	26.5447232465433	6.32018263253216	46.4950954498452	27.7486148932338	89.4995312864875	56.2629005991196	12.5801297393559	48.8487244243291
TCGA.55.8087	0.079737985872054	0.0122325635446168	27.8195	4.08718294559406	0.0099533374842885	45.1146053298606	5.20621004597946	3.34095850167256	16.9133713965015	69.5131905107474	21.8112659347971	2.18583248971028	111.82948786764	132.038536017639	6.13766866766925	0.0829995090733604	80.2182657236849	16.1652037018892	50.0318095554908	5.9738743861068	96.892627171075	94.3463236540613	37.727861464344	35.985043956813	7.68201177457339	24.6531788730312	13.3406356819125	34.1194391604182	0.152255835418645	3.69519445168227	0.788384241946338	1.20267124574875	4.75406194407898	109.368237388662	6.90914267519135	0.0370528185020232	21.0833065697371	0.106189017135276	6.4030493387252	2.70861988863072	11.4799983116452	22.412564837017	10.655560431726	57.2295324326538	44.5839877599395	24.5771157818835	52.744852620943	14.7196444905408	50.5645584698102
TCGA.55.8089	0.0952262567601735	0.0212037280031744	21.7775106160089	7.27358669853872	0.0105867537187843	18.6443339432433	7.98400489383136	6.37677254546544	75.0083772758982	80.802348321377	63.8068099023047	0.355172100616197	242.785562867406	72.7859654425815	6.15852134742714	0.0205475278951998	81.6814354801746	16.639332226342	400.911968927506	5.86037576444002	122.872222836184	95.4149816081644	67.5950515567786	13.1972156528245	3.85202532152739	24.6568767959047	39.874465713314	46.6484430111733	0.321127477822483	5.75875958797126	1.01343665538804	1.85395463732191	3.54481949109566	113.20588211215	3.47665417816464	0.08048707190867	29.0067283011964	0.162074420709093	29.880286855423	0.918897273806196	13.4670824351375	47.619039527256	6.1848759183357	108.038779839224	25.5952391918366	199.196	117.899688208358	12.4987547148973	97.5376525819507
TCGA.55.8090	0.0990495322889296	0.02019642545054	21.3145994594414	7.2669344663318	0.0109245139064495	20.0650392083078	8.35576	4.50323460049169	52.0738968082586	53.1938385444159	54.8256490871179	0.624829555751227	184.27974196319	39.4990914115315	6.31978063929368	0.0191648826337195	59.3180454545257	16.4393255022119	242.127128409287	6.68565679094629	116.031326777149	75.3869348078812	67.3453800908148	13.3610709634941	3.10140829661391	24.6566312374319	26.8803869860916	44.6280103336339	0.220597815106189	4.61587385006468	0.939260514532019	1.64545076817323	3.24995226461514	112.716817695548	4.01785640238023	0.0667717511454657	28.8577462674106	0.130706141708858	20.5971240684505	1.78076327867482	9.28229607633462	26.3339427464225	6.98736727760378	95.2125055633961	30.0861507475339	116.122369198727	86.3959183815615	13.7423626043904	69.0780470504195
TCGA.55.8091	0.101327071800503	0.0258413734406554	22.2603976656223	7.48880089873416	0.0111206288219798	29.2501391299914	9.51837002323278	7.88489949889813	56.0033209162886	70.3199241943421	35.0468571782154	0.982042151780511	127.167748265073	25.1799376656636	6.68707916396479	0.0276746322037098	72.7499144238406	16.2902052004978	179.681625685611	10.7331935730047	111.468224373189	104.569	69.2222968228313	8.96672084640024	4.71975930991757	24.6573522909127	37.0887987662912	45.4325142723287	0.251424846775535	4.88890584303201	0.863549778979433	1.78575494243081	3.97672943836967	112.956442867262	4.68229756904229	0.0797372044335352	30.669633707542	0.133677584022513	18.696207677774	4.29415614427936	8.53126946719846	48.5873973932934	7.09114098640531	85.4437975829545	32.5622321838417	464.275885386264	127.155053179689	14.9360732976073	87.7415348548517
TCGA.55.8092	0.0804747155474185	0.0144822053492445	24.5491565589832	5.26163712551868	0.00983182767545438	28.0717926005746	6.37437826821016	3.36968063673245	40.6434170979078	66.6572282068812	43.3730472486249	0.633460164437358	196.903421706691	43.9348369970417	6.08883918649389	0.0288525796817671	79.489979787535	16.4685780655619	193.380085407879	6.05419907783291	110.173948647937	112.898489316349	50.7458549922889	10.6056601845089	3.68241179306955	24.6579478710025	22.3948424962276	38.3296832102838	0.219423987991335	4.55860527582563	0.941243516566405	1.69345120075179	2.95989673848859	110.86757088177	4.39541595938785	0.0468345408078703	23.8923790583445	0.110709566286234	16.8380572454708	2.69519066795418	10.5263920285543	20.0798092281589	5.84140174109403	69.0949941677964	29.8745725434723	316.193037990479	70.8809959037364	13.0206474643606	55.6253119315025
TCGA.55.8094	0.0812773092795824	0.0168499947901854	12.9667850410573	4.74836837682354	0.00969042899170482	19.3552533273457	4.01868736889169	2.51635632362911	24.2331464217512	54.7675086485352	25.7961611239384	0.92547025728721	333.898061360921	158.262510078131	5.90338976813445	0.0652201335101574	59.0872007498566	16.5152937504542	108.792069224295	5.30328708542552	108.732684040715	105.98087800323	50.820518866515	24.524772667167	7.43435074239842	24.6545360036595	15.9200516099015	36.6774015684413	0.198255502454793	4.37735886847549	0.933689025429563	1.70401122613413	2.54619343637257	110.556727137811	5.37654420963252	0.0409404077822694	21.864429149246	0.106011736161255	11.4565172982606	0.983310658888636	12.3477939022216	27.9045519760534	9.41022110595599	68.9812552058813	32.2779619602039	14.6867119568156	118.304577998779	12.7490497313104	78.427261322263
TCGA.55.8096	0.105098008722168	0.0453077857564641	50.1408757766494	7.51846622878662	0.011182855918435	22.2003183163869	10.2723563172901	7.9109216205281	94.5289766508118	74.8295651324648	49.0695371397558	0.939835870597135	153.560550984767	39.4194188964391	6.29037560859361	0.0407539637590627	84.2845397111786	16.3925265080405	276.464326978214	18.7583236398386	113.181189046618	169.022327609781	74.6645820270902	9.35741134962839	9.26904940843476	24.6586423190413	33.363660154266	44.8170590684066	0.386402471174847	5.13743132536501	0.905205349269083	1.67262079785447	4.72370672788521	112.694695244583	4.68980185106595	0.185040564481178	29.1540653816997	0.185446325455726	40.4153827580872	3.79330509099492	24.5170575620508	106.360040502748	7.15465228764495	122.905864513097	32.0008215782461	267.71534751742	172.263564069595	13.730805781438	112.289762631386
TCGA.55.8097	0.0808716428162674	0.0170827122139266	38.9186858507019	4.28319574579169	0.00999586796779663	27.2992106896412	6.75282	3.44108054655976	17.0800871566109	83.5077441282886	19.588097108697	1.41098431207591	136.995881747053	111.34635989218	5.99060119955739	0.0663896849407092	77.289141250792	16.2453556145598	66.7544335079963	5.82085218892688	100.095962969822	78.4466995143179	50.8821290488809	27.6119711446647	7.28781589577179	24.6528106661565	14.0241454244797	34.7822950860441	0.158907249566187	3.04650144486749	0.82916140441831	1.19024788696337	3.96605868852987	109.635568658847	6.27877848175113	0.0420400242145622	21.5757620883599	0.128529811689663	8.04347375615642	2.37246157660271	14.6972620984699	33.0116882353611	9.23695015519293	55.9244322487962	40.825105851182	12.1570171250406	56.9991921431318	13.879857681065	59.7787969078742
TCGA.55.8203	0.0794425677692431	0.0145498977612193	13.9158992119867	4.88809657383376	0.00966492700390519	19.3920892844172	4.11232319095208	2.65295378121428	27.8591754212441	44.8340214354548	28.8898158160703	0.742119259967725	226.756031260675	47.2661734289231	5.95822243349443	0.0306590832131234	97.2116652847359	16.5472620507489	162.837454130628	4.56925405162711	109.945435152921	97.5556776409163	38.8467522640016	8.63271876357444	3.2579809923868	24.6581515423097	14.171891827002	37.5525295243375	0.155699829896787	3.63433916831212	0.936755190557222	2.12812021815554	3.99672094035796	110.859168715273	4.90987823774813	0.0380365625557603	23.4128580805977	0.0945977326431171	11.9760845001164	2.16296592003891	7.76691809580725	22.5296036107967	6.40561759833219	61.8063703041368	27.9452523221134	240.304676507312	62.0243234382052	12.7725056639643	52.7415825891407
TCGA.55.8204	0.0912823541732444	0.0122220889019226	18.1533343923079	6.24947168581488	0.00997468237264134	9.64647037982184	8.7866897675862	4.74439021403795	49.0849175375292	69.7402096684003	26.0811902318346	0.564142395795868	150.414216033733	37.7000945971823	5.8083404816559	0.0261023831847447	55.3783038815975	16.5182580195329	193.424911607235	6.17664155962864	115.444972567971	87.2084785642507	43.3964228944917	8.31020207429377	2.77451153547667	24.657345817805	18.0765809413877	41.6726408296119	0.207944574026696	3.6893274028709	0.949741835546813	1.45534384537414	3.62337431933717	111.799261669601	4.02728429153434	0.0310069483723675	25.4374531320942	0.103093496532559	17.6808409114548	1.64211157533788	12.0059935731452	62.7278267221188	6.17882488934966	78.446290694084	28.3656373002521	81.8529537891765	144.143446552824	12.0111079870291	106.861818729346
TCGA.55.8205	0.0875461975624155	0.0366311481730181	31.6546252071536	6.61133054356936	0.0106938646174233	35.2958574841414	4.72505503600283	6.54866784592998	94.0206014348604	114.838063629285	72.2796361487373	0.779502157462671	287.698603459264	77.0726947744613	6.00374590720563	0.0280510273710784	125.929278390598	16.712614737095	627.092340420255	8.82730317051147	124.289206511628	140.020056063287	126.165435015433	16.3168239180793	7.58975122148025	24.6561463202621	57.6092260036392	44.3960664041343	0.355396829402457	6.38865124043749	1.05834106987362	1.80047620028973	5.04718104904464	112.717680182752	3.37682412175839	0.109958665661429	27.0921167490515	0.252250601435752	32.7554331619389	0.658914462057446	14.416293567122	70.4612405795838	7.59554190548752	119.811889498934	24.0584221455844	97.155415122967	159.768969907633	12.2615383085156	139.247484259778
TCGA.55.8206	0.0795827016447622	0.0257547641350866	26.1932955265636	4.50340788794676	0.010295555645784	29.1688885084035	3.36542505121018	3.7978015882265	25.2943046076191	96.2114845804223	18.6382685735972	1.50132085719639	166.027040826092	278.773582714235	6.02568507147105	0.076303188429954	109.006125098594	16.2817177384194	61.2908993837803	6.93063937383718	101.353883272098	101.199288457463	61.1694294453035	39.5470865301304	9.23053856055563	24.6514178649429	19.1431867652291	36.1598682560064	0.24928722635649	3.93453824475973	0.838217121155127	1.36669060991945	5.78141531526628	110.006128072893	6.12507979737815	0.0796931457116867	22.3148774330446	0.14617070216673	11.096106095107	1.50366433817544	12.1387548610428	58.7943545079294	10.5348479669302	73.3049677990919	41.0441803014614	5.6756203236618	66.8377643141384	13.8097935630166	64.6627265102163
TCGA.55.8207	0.100618615833534	0.0224007243763452	25.7074074755475	6.55651200265893	0.0111424235922453	26.2279564088012	7.64239006188065	5.42321151271615	30.5738575377907	89.4428860545053	29.4662517455778	1.54334583576556	93.4888799834688	52.3672019178008	6.54319278704417	0.0402686459050595	64.4855440796942	16.1585202427178	104.395181888166	10.2545969739516	104.112703609927	92.9678720485556	60.6290452259762	17.6668337983417	4.54881220596498	24.6556558846969	26.2506732971542	42.1264347454476	0.247883668312276	4.62431425893483	0.797634247589516	1.21291287100588	4.54872576012099	111.734647710793	5.68971507482578	0.0565888630527018	27.785145796048	0.13130176315663	14.4091025666695	4.86170234160685	12.3407170226769	46.8181045470971	6.58100176096648	92.5749215674747	41.3157118016645	193.763378638382	106.918890930049	15.1211858551517	77.7627914517309
TCGA.55.8208	0.0909337058062688	0.018071785238971	23.7016429966839	6.34478803624116	0.0104254056826763	20.7515942176166	7.58700713766017	5.00755249723063	60.0199883773081	73.3545431388207	36.9135611950195	0.782320598559012	176.821863124135	35.7206050736175	6.17920600126071	0.0285325156448342	68.9108820437265	16.4620153497201	197.944938913212	7.23009016619535	112.967026677793	96.2959869496566	58.1314695445682	7.23505237211284	5.9839555774424	24.6578124475148	23.5833416320942	42.1056801761745	0.238606631159734	4.39498848258896	0.936484595801202	1.70685883783805	3.53608548735387	112.065555475696	4.43717886508823	0.071709309669593	26.8506187849537	0.135052025279842	21.1874742691825	2.43290629525144	14.3589252479757	56.0721294902376	7.7241834855612	90.5165650874969	29.4119246825086	194.528514762438	92.4909653333498	13.3072857712496	97.6731005349027
TCGA.55.8299	0.0895492103407358	0.0139898047987301	22.7735249669788	6.22665311363329	0.0102608792783673	16.9102422661601	9.70791332600583	4.94215308419661	39.6283450739652	86.4505742571171	33.4411552111639	0.927364	157.440798356255	36.5227916468034	6.25898787178973	0.0165083734515168	77.2481851187845	16.4294260168977	177.336612806512	9.06493156083645	111.331491359712	93.7110836684784	52.0602784518283	9.54502790911979	3.98663566214197	24.6565461473514	20.0858299930543	41.1574282674477	0.186520307575357	3.66691870013503	0.912236866903269	1.86171140277049	3.49497595520896	111.824681439327	4.15395750706779	0.0449209850844617	26.5815796317099	0.0683960519117992	16.5130609596988	2.20439844928981	11.7842614447958	44.9434342359522	5.42503492169845	63.6073910893548	29.4176626320004	206.092761119935	66.5001980310263	13.4883859512883	61.2884499483308
TCGA.55.8301	0.090272975097142	0.0335942173004313	31.8233004386449	6.22257268857171	0.0103584900164057	36.8523066917288	8.18065704093365	5.1307554870583	43.4597300253521	79.9140776757175	32.0782489404329	0.935134931762831	221.71783596499	45.6594824812089	6.36662448847256	0.0380936578957035	76.710631325222	16.521864337164	222.459757857494	7.07286708893434	112.191685652516	145.931998642553	69.4411305437674	10.9829741863949	12.8368480928443	24.6586424954264	28.4662316018626	41.3449538316936	0.213308396241072	4.98636891212033	0.940463691327509	2.31915081193029	3.35029458205796	112.037922352959	4.52815335992374	0.0758619813816056	26.4391248572139	0.129047853715591	17.8002404271441	2.77966001543524	20.9915956740693	64.0809393814021	9.28850892787803	93.2793828222448	27.6264676010757	370.084374124537	108.827545032903	13.9327540602527	97.8165159995123
TCGA.55.8302	0.106466045265435	0.0430461125488784	51.4768463564645	7.4862341967819	0.0113672879509796	20.2429969330622	9.72905803448924	5.90498	94.1472456144393	128.383380803868	60.8242441100998	0.67424585088804	252.308282014058	113.147971968117	6.18027463559774	0.0439507966493334	136.252506055664	16.5163159634723	219.604997489596	9.54228591364034	116.138152991293	112.687306040894	106.029479975698	32.6086587846723	10.7853587672553	24.6572582693473	45.896674028683	44.678221468334	0.376518006523559	5.45756654092331	0.947222702607215	1.42070661185702	4.89913235740277	112.597259973822	4.44990592527699	0.159540904627371	28.7612438807802	0.182063028919257	28.433088532269	1.95261783957899	24.0759236530845	88.638800506648	7.67790145159474	143.426804776034	33.4592583783905	62.5406753950361	136.746115284855	13.2722515267137	97.0085532821147
TCGA.55.8505	0.106235188527125	0.0170937791368223	25.700734939412	7.45363228779886	0.0108650271063548	12.7609851047275	11.2743971274829	7.20960581522201	72.8034626603762	87.6032478144385	46.722828421748	0.741251315723752	132.581410490461	32.0025804877002	6.16037282830059	0.033715609281145	73.9022764096383	16.4150528500276	164.221963574923	11.3644562969795	114.766740927667	138.599894223626	66.1023674244154	7.52938277291098	6.3408015559261	24.6588522482081	33.6343703675664	44.3578461247027	0.340092055579442	5.02318697476565	0.912188396112113	1.47654975437231	3.46973794205173	112.405733387607	4.33949559620264	0.0519678232010447	28.0187347657206	0.154996468131633	20.3678544643845	3.18044909762329	13.8588378829762	41.6882304869962	6.80221911781652	89.2684957456821	31.4581295996964	326.349369697524	217.057924417057	12.7866890145168	95.3896581303027
TCGA.55.8506	0.0980709591973458	0.0595478702339302	58.2024028835334	6.0665834749144	0.0107483688648591	39.0259039341696	6.18201519190034	5.83540022204625	63.7541050118689	107.521401371466	26.6451540523015	1.56162755302676	233.058025082086	50.8656917660052	6.35335710861779	0.0712739853124177	147.47225960193	16.3961335336811	83.8780027215666	12.9956337138868	107.909264156195	136.65284306163	61.2168298668575	15.7242656294093	14.6170587213401	24.6574956753362	19.9761888175685	39.7232830225601	0.374078022724466	4.28375282020102	0.872562003677713	2.45527467589583	5.09146243421787	111.641882250572	5.46234456954519	0.123004844109905	26.2529078753783	0.130353857552154	22.1228984829724	3.51078269753726	33.9616664201343	131.761627147875	11.572116444612	91.3767919090124	33.392501661389	144.091503345913	114.605888720859	14.4888906761169	96.2465310134427
TCGA.55.8507	0.0774072734437408	0.0265964473242303	20.948217977955	4.54628241941911	0.009791100432841	32.6474178336125	4.81911538574062	3.98727427951522	36.5031727527744	59.5164608343966	20.1555414769119	1.15277262229097	213.628266364593	67.0193078669042	6.06554150246481	0.0631622419649276	96.436103339022	16.4807597330772	109.135754086198	7.33822806168586	106.83647766501	109.565689887544	47.9347236990299	10.2973568862199	8.67702660217964	24.6557381226591	21.0073144746784	36.6091672065738	0.195797795220146	3.8870323331251	0.904249153251323	2.10614468003416	5.21006634207853	110.551270459813	5.3276703271186	0.0555049852095726	22.6682615511391	0.134376486170923	12.1610452830882	1.84141384028651	11.5310538026563	44.6698856084043	11.8062343938201	59.155507011117	30.2395328055567	63.142513475364	107.197735946356	13.329635824499	74.8610148165965
TCGA.55.8508	0.0869612235491066	0.0193267773474551	18.252246671196	5.16699826337514	0.0101575869662704	29.1165161286443	7.31509652063279	3.45385577977581	33.4095500187095	51.8754186316093	14.2813416604479	1.79697369345372	141.568361494126	53.9989760836841	6.40404315133641	0.070652842684515	110.555718566579	16.2556528225035	62.3184733352669	6.47088726767334	103.048395396304	130.393680552362	50.4003484326955	11.2466735425022	6.08894914221828	24.6538345352303	14.6499159654269	37.8751843905567	0.171260919787428	3.94357130900511	0.822506064832058	1.78324836652113	4.2680603469654	110.728491974311	6.19591058885096	0.0345867955114313	25.074072715153	0.118588784305276	13.7735100075088	2.92604766173568	8.54866449586055	26.0082348582292	8.60392127321864	61.176274970284	35.4326268365375	56.2947788082971	95.0188663846838	14.5516432735644	53.0882165183353
TCGA.55.8510	0.090996187413057	0.0530212153239648	29.4243705622192	5.9786830797589	0.0107835247109798	30.9936716821812	7.08187017158956	4.92229590281234	57.9232701997299	78.6182197662505	26.4872030398451	1.00444275377509	155.536209846213	43.1991666831468	6.42050100586543	0.0457764038201476	113.43940852109	16.3441707741705	163.493577231191	10.7713305930495	108.914408541137	157.115555942094	87.3890142052853	12.5694815832067	9.59332912499409	24.6555024267142	32.6829154295571	41.152067485322	0.222103372498512	4.84123572107296	0.871127522992382	1.45118180706927	4.72944941949678	111.766785332053	5.03519617344408	0.0979528964693147	26.6378616840269	0.126028141976582	21.6840595176086	3.10514645610719	14.7133155065862	58.5006474066958	7.36491167220821	100.46078310365	32.6393799722968	99.521954382263	107.673567296788	14.1854814893944	83.5591031701249
TCGA.55.8511	0.0835540222208133	0.0171934143778224	19.5945707537757	5.33795156834652	0.00985868351225657	14.4413673424798	6.0341626896527	3.60269771507614	44.1472914410981	51.342205873499	26.3188379855959	0.408964714807441	154.543226624511	23.6057930252462	5.97968812669808	0.0246051095935496	84.5361686946319	16.4614386345094	224.545584777924	7.45969991149574	110.599730264238	89.3556736801195	55.2661531280931	6.3130602007921	2.2448503482588	24.6574007773623	21.3800059795834	39.0816709741476	0.259650522308096	4.05290014929055	0.921822575825502	1.45678535109256	4.27139915954527	111.059376068845	4.40055854907349	0.040991494620356	23.884042033549	0.0982151177636169	17.994595171168	2.68141008273689	10.4271810190946	41.0081	4.85695449738286	80.0953450017607	27.5929694574034	160.927281104462	95.1490908499151	12.6369834741529	59.5323933064125
TCGA.55.8512	0.0898755460704936	0.0201760529955308	20.8952968783608	5.06055788416684	0.010655810533695	29.1822038383563	7.41695348652874	3.57925318649678	25.5967901139648	63.3843494673436	15.0687773458275	1.63798387539687	95.8659944461439	106.499947494378	6.40114676674715	0.112370707090033	103.607655296423	16.041465388818	37.3943305001451	6.94609942979706	99.1524	112.144875366622	64.318980102624	28.9192637461124	4.3440671921952	24.649664938269	24.0052175512738	37.8334239103592	0.163696991764086	3.79485997080157	0.754536958002109	0.859856821138096	3.67906897502558	110.431860413965	6.81830476527032	0.0242865624103307	23.9050584919989	0.171702973364957	8.48645907104137	2.52975232554952	5.20544436320382	23.6858	9.11686994788468	57.6949914412662	49.1867353877339	6.21035754514855	143.799846559264	14.9330471598254	72.6101986924877
TCGA.55.8513	0.0879765701318263	0.0150769306217384	16.652503515993	4.83310485501184	0.0104935404522531	18.645460393085	6.56922216955122	3.82894670622775	19.3991284281941	49.4528712047921	10.0292601947451	1.71807202627013	106.766415436959	160.799062682707	6.34543969238041	0.0556234435010732	66.6993502630851	16.0086599930424	26.5522472804992	6.19120308766439	97.2634768918356	100.451585191967	35.083556903032	42.2928743378272	6.61865581183704	24.6475590340143	12.3248422867134	37.3365650862743	0.129665330105325	3.15050812152002	0.747341379564929	0.975478679019847	4.18028951253817	110.127619584939	6.92063386471027	0.0300945071649446	24.002949386767	0.0827104986694816	7.07611389325015	1.54323372178656	8.03485247953829	23.7324353682035	8.04925543471046	61.7509888268173	51.1629493397567	2.54837731838675	96.6382134494812	14.5765703677323	57.8419204496704
TCGA.55.8514	0.0927321058239066	0.0382053692008921	69.4207911516749	4.82024075303881	0.0109622935064268	55.3277130700102	8.20633760601856	4.40375277767267	34.4521555250628	110.050669854899	20.9546265682281	4.75557117848575	101.739448146159	102.705584906385	6.42925493676303	0.126902103245812	111.143058593239	16.0605537422659	40.484775052152	26.2367136091898	96.1647313708489	193.991141818053	86.0444915319353	41.7870227390181	24.4811701981993	24.6519472986725	17.1783	35.3020035006059	0.207279520638571	3.90690095941186	0.747963662063068	0.958227736311825	5.1569682923583	109.825216006687	7.21143985334152	0.115241248383678	22.7910091233263	0.124665122959751	13.6132358124145	3.6818968163046	41.1303804499498	80.7375975410348	13.9597056411667	99.2119007148795	50.4739675709402	8.00331658612252	77.5379953714999	15.9563289497124	79.1618230975166
TCGA.55.8614	0.0851812078825343	0.0331988088521	25.4547978627264	5.39695058785578	0.0100290610250767	23.5098464055224	4.90533575508401	5.02995004619267	42.004479509116	67.7302781768338	28.0709676269609	0.874821181549344	176.312342566477	45.143112239947	6.03064225532001	0.0390888958731151	73.5421584037751	16.4320342390497	123.442143876337	8.17244549098149	108.283947360067	89.9165035061209	44.9678473910716	11.4319644586357	4.36135222218264	24.6575191523158	20.6869558051753	39.034528606782	0.273334401177222	4.02362193991862	0.895654282448104	1.73396365079546	3.8014688289433	111.123567318903	4.92854627299516	0.0615348518495207	24.0938212977567	0.118567499857132	19.4343	2.75731655947592	14.4334888039806	80.476346749016	9.86704865700577	71.115892646193	30.8695138739891	110.688492871639	101.635730682257	13.1978585951899	69.0065714900355
TCGA.55.8615	0.0804153294697021	0.0113586108339135	9.50725143054643	4.52805332533084	0.00980600328036264	18.4120606150327	5.69455596222194	2.40046423039771	21.8528198670707	31.9139875627839	17.680031135686	0.602152724436497	168.848630560398	52.5072135954118	6.16711990546176	0.0439560377504725	70.2334469941426	16.3522212584274	89.1891595013403	3.44901656283409	104.239761241438	75.5358122180374	41.4658006850137	12.8073236902522	2.9973124469382	24.6554750186948	14.8320026825957	36.6145749240155	0.127015413334767	3.02153311624974	0.858729610674798	1.48626955076704	3.35998435812787	110.510701484327	5.88951208803429	0.0203506744158355	23.1734158962494	0.100043085683318	6.98258754581374	2.76167308120862	4.57550974512407	14.0431166710028	5.89982064133038	50.9008915646417	34.0457368575215	54.428227263468	62.9616237726736	13.6552139536805	34.4021098684088
TCGA.55.8616	0.0935764925830351	0.0471982556722492	32.9818173529894	5.4014217892994	0.0106845890600596	28.9593690148012	5.88488681355217	3.50187942627283	44.312232022601	83.8325163066175	39.1666656344657	1.99293889614902	177.495792885748	97.9604455315163	6.10549431416934	0.0717815996592718	131.670902606473	16.3700584172146	120.379803224035	18.6213752507475	105.350516067356	168.154628428781	79.1338197045998	36.8511943987988	11.9921244843082	24.6562946989327	23.3692093544948	37.8693235204431	0.223676566284748	3.80488459571737	0.844356405577867	1.40244531553392	5.50116088783384	110.711077925397	5.82115670902086	0.0719870465735492	24.099884467571	0.135133216152629	17.6051758023365	3.53455001215521	20.0253122288734	88.7668465372052	6.99425262988228	93.2824002653682	39.9698614542418	44.3926973590609	166.666368878055	13.7685707736419	78.1379492209651
TCGA.55.8619	0.0881489117094035	0.0229897986403466	18.4278898588398	5.17662541749924	0.0106071773055979	27.1092070229948	8.05998688639207	4.86432527555459	29.6818327029172	65.846527968436	16.3150272128478	0.834796099675792	121.580693880705	92.242919237707	6.49495422383508	0.0450365221741223	63.5766488436838	16.1532479159318	59.2088819990894	6.36546497793293	102.244835214277	106.151248938755	60.4639384864361	24.2942537694611	7.46538950598651	24.6502469400023	16.9651184219759	38.9719828733025	0.155752273432867	3.69176195709302	0.801513042434379	1.19957037782201	3.3735936688458	110.983825648551	5.76504864393879	0.049926769454716	25.3694520944031	0.093108337243044	13.2558935670677	1.88170270317069	11.9975275590321	26.9303570574365	8.51360547812233	86.9721305903162	41.1842398084823	12.1806315163834	94.1920799628406	14.7584566612809	58.4709156062039
TCGA.55.8620	0.0546166775475369	0.00847345454513525	10.3333397258563	2.59201578232853	0.00805051968856992	29.0825759081735	0.998439310451869	1.59823461054785	6.78239114763481	38.0835362562545	11.6647455684065	0.603738374129346	317.925346735611	81.8946002711446	5.50055	0.0646529471989076	54.3955988102065	16.6137151274691	78.4140291722924	2.03580522465882	101.118564348796	71.4463328264574	16.9532033407328	12.3437577125287	5.44932523013924	24.6548149442198	5.43706847135608	28.5706913867588	0.113097575237969	2.92996421421092	0.956970261094276	2.30372780585507	3.48290534667354	107.931015394142	5.55149459201556	0.014727795110953	15.9963440073787	0.0479600297338872	3.74611256168215	1.10290358064947	6.9792457952595	11.2802193391993	12.085857262249	31.0287373893377	26.866069018608	15.5183385566544	44.1344033497099	12.0256139348416	40.6768556708424
TCGA.55.8621	0.0864180170113265	0.0237693234137881	20.9615075950697	5.42395454612954	0.0104507953406731	28.0943609195508	7.2376533296163	4.19773643274761	36.7820773555927	70.9731995048428	25.4452574489998	1.24219425557936	131.585767658836	54.5305168013622	6.41390657410535	0.038287419155012	80.3713256554569	16.2702801513169	112.025353165293	8.2786480201517	104.308933320913	105.470274927314	58.7172815620941	14.4667744468841	6.36010485955336	24.6554983974191	20.0946	38.7811902115565	0.173218900763158	3.914	0.839848908653189	1.33917604156794	3.64980715017262	111.077806244896	5.4798344756641	0.0659765281276231	25.3965520570148	0.0926795815860408	14.9385600178786	3.52230835032959	10.1507157674679	43.3314466008908	7.3574906611044	90.8950196300077	36.8267520885829	90.101057799282	91.4437077758981	14.5542995070373	63.0724443214854
TCGA.55.A48X	0.0883176582422093	0.042772430014026	27.6960099295187	5.48413936121158	0.0105903551510304	26.3465718596626	5.16185554769514	4.67414745014872	48.7579265465097	69.8732780965822	28.3199343189626	1.16670572552361	160.929851039619	75.2229493677711	6.15476750990814	0.0495145585562571	132.928221189001	16.3475432192294	112.23670130043	9.92745532569994	106.700978472602	122.251562370504	64.9823772489219	15.5512213022578	5.81839140156027	24.6539111866321	20.470792359492	39.3208508911605	0.197476293359712	3.85595431724584	0.864818291295495	1.52729296655174	4.8252562179172	110.96381773594	5.42341995405686	0.0902612472171007	24.6339815453349	0.137467217935632	19.5154627202663	2.26532398533961	14.6850933684823	49.2510519958925	8.09230007095378	82.9031650301014	34.6991466492216	34.6319693635133	88.7107664069268	13.5932327306593	71.0448111957698
TCGA.55.A48Y	0.0845657165024068	0.0209186753633539	36.144221288681	5.06786387326662	0.00983131338950431	25.6810496601724	11.873106303727	5.21152523314714	54.1036985358605	82.5978688591738	25.9448179986242	1.42248335115265	158.977574706597	40.9582960295575	6.08479969037493	0.0492226934800894	91.1552440177063	16.4282077892009	121.815331444029	8.42216545150719	106.083394531085	113.11086773438	54.6499808336164	10.3893618834141	10.1220193867359	24.6572005289398	16.7775695696321	37.0902422733445	0.179124603837183	3.45122887505939	0.888580285823858	1.84669885877793	4.1977214575713	110.605252447975	5.18221815703712	0.0602073696370815	23.4520352348558	0.102308855647509	13.2512296571503	3.45481282471119	20.4905121845929	40.2260405219163	6.38796351681169	68.4160925959898	31.6436305128207	191.392699468154	95.9366109789494	13.3612460255711	95.2074268341043
TCGA.55.A48Z	0.0947812277765158	0.0562200057203663	39.7502569387242	6.40746212534222	0.0106651799793999	35.2804280610868	6.21140303876233	6.62432814233304	48.6815567806984	89.0841199106846	40.2844608266806	1.3456704130344	219.157580412044	37.2116622004424	6.22442015777965	0.0490550376851362	94.019590350087	16.4826	233.148919288921	14.3377834498475	111.785983955007	136.598004067779	93.3167260496153	7.99761137105706	13.5960602131995	24.6594902119219	28.3542582019695	41.8456018771028	0.302690941151371	4.91218772795184	0.941313809978784	2.10677571254868	5.15405834683506	112.164383487156	4.87676129784598	0.149233488595436	26.9216302549545	0.153969063997535	21.3458631604675	3.76648069399004	23.3942456482899	57.9050581319353	10.730579310856	88.692047015386	28.9233680707341	482.131580076353	84.3675031067826	14.0150649041446	95.3905261321606
TCGA.55.A490	0.0936436038508014	0.0478485426465518	29.1853858163668	6.06721013948836	0.0106071611770418	25.0812687986966	8.11336953928842	4.19814602990934	43.3517230465618	71.7206189411728	35.4321595931475	1.20452601316429	231.561407836416	39.3367578821621	6.24077408359212	0.0397690466925001	87.263392967007	16.4433996721072	154.70281458757	8.32781332595732	111.156524592975	121.436857148844	78.9945472109952	14.6347548566881	7.41759475884603	24.6575062058506	19.6668521084216	40.6622261812238	0.220778660600554	3.66711246876662	0.924169390092238	1.8891372725017	4.0364453954825	111.863607454484	4.7480692287334	0.0637541476753458	27.2546176947721	0.148064886796056	20.8911824409097	3.13482861881065	16.1515183221567	62.672593914088	8.24299930957504	78.0817472511528	31.967075407931	192.905936179587	84.4316793814232	13.750934272091	76.1083685565471
TCGA.55.A491	0.0704899204580065	0.0170070444553223	19.0114742171225	3.99835990462524	0.00958428335821751	22.6104923373228	4.17425644201853	3.69435408031704	32.3189529327555	61.1933746777168	30.7049571225313	0.648959103181409	155.983527509151	85.0141218933325	5.76727055836202	0.0378752987210222	62.6035362857003	16.4324492349648	203.207761571449	6.67686792007118	102.418294847978	102.537384445012	62.7275473709458	10.7000762184018	5.18826198433118	24.6563042258584	18.203266093781	33.9035552239387	0.175717448732144	3.99483106666145	0.914672476019418	0.8946676535085	3.57858934228499	109.335264599514	5.24944078190488	0.0503884256773815	20.0230054283717	0.102229767224255	12.2361728402937	2.91784786925478	11.7623541638316	36.5844032982085	8.3899309171753	74.356636929832	33.4967121403596	42.8268587899844	73.7718230288921	12.7551088248131	61.3650664927675
TCGA.55.A492	0.076798165229356	0.00655544078493269	17.9285761305054	3.48452173985592	0.00966093052709573	33.7292598890391	14.8176163399918	2.53192046722262	4.16769466423701	53.9418659545445	5.12218039877089	2.20171820451646	116.296843376532	191.229370976951	6.37913905939354	0.0955107480925649	34.7903755574865	16.0141082251719	20.1548045306985	3.24449783698979	90.9270888837799	82.4241745971328	31.1882894733827	58.1825063980608	9.73758891141089	24.6471736259429	7.70274100997373	31.1814433228685	0.0533299876078627	2.46364901572404	0.724112250156149	1.15221579746102	2.75923240312974	108.599803938036	8.1254290101427	0.0208716316912326	20.213143391341	0.0353124483893475	2.18700203425046	2.12623124782824	7.44213897547598	10.7498411957859	12.4356513761377	35.6992548450624	51.7167077363743	1.82692404690273	47.1129501265708	15.7840316668654	40.002225816361
TCGA.55.A493	0.106417011597557	0.0818112949624456	54.3377957494513	8.69166897897731	0.011399069881756	39.164447524154	6.26126558552491	6.39136229452167	99.3681259395411	119.551899697988	133.273469354398	0.658585781873174	297.836764902523	70.7758265600683	6.50888372241237	0.0337303206622862	104.634170936597	16.6487107023685	415.208752992804	8.29827662328344	124.363903961244	160.425106297419	99.2445188856595	21.1282710278098	11.283503919116	24.6600511069666	54.7516447130951	49.1633973290787	0.328638785824476	6.07341941315124	1.01810574222702	2.35369862783503	3.49749767015768	113.912184667989	3.46238253928791	0.18732236580889	31.7998060172043	0.237417080379106	39.3001781143498	1.7202072203019	25.8548911283532	92.0644282017949	8.36944823257152	146.675291770988	26.9785693683356	728.581464786417	116.040598123077	13.7443465289935	137.83943029825
TCGA.55.A494	0.0879592198891367	0.0339398380276628	37.2382525368606	5.17594400872109	0.0104752227846484	47.9175401362093	8.77775132296157	4.10096833815538	42.9652672675073	81.1535695958311	50.1120259697812	2.02311355336287	260.763689356591	94.8430231699356	6.15175009754789	0.0848910932213038	99.5049034418037	16.4849367357503	138.291917356902	13.8067540813874	108.008381257409	101.712725039862	98.2987331469532	21.0236564638187	13.8938672491419	24.656496762693	20.3296020304392	37.3584357229149	0.196172393869767	4.71890185862929	0.908942891087391	1.83200246063171	4.93830450112997	111.00007547683	5.54423231689124	0.107569011539163	23.5718843594832	0.147105776601387	15.9619	2.04531175086782	20.9512827176824	53.4018465471527	14.4992633114515	83.813400042425	32.6356069838381	44.4353846314063	70.8508890549289	14.2128959485042	80.3990651437495
TCGA.55.A4DF	0.0718570427509964	0.0360063226465501	20.7198601002431	4.53990856887424	0.00935623416363932	34.7222411468568	2.69829810662279	4.25748734423017	39.6771091091118	41.4381443018037	17.5553408734867	0.931852920190866	367.624585705619	76.366594544011	5.77099631398839	0.0462650155046722	91.586821866617	16.6759840311753	212.475818148011	6.60941164519496	113.219227513003	136.773151797731	35.7089940047762	8.05349335124582	8.36197334072702	24.6564311418417	20.2441012387499	37.5896746560932	0.28574060347141	6.03682380662888	1.01824179190837	2.32395435418085	4.5794791489872	110.91527775632	4.6294915779775	0.0745811203137414	22.2362260886115	0.240567378885589	16.0805616810381	1.03344908677376	9.37646898697689	48.444509943223	8.74524	50.0292896701014	24.7226190238267	100.176389912236	196.767155704469	12.1100978431261	81.6666160656134
TCGA.55.A4DG	0.0837018649630721	0.0364331282522426	38.8815924735049	4.41112609931271	0.0100928533596928	25.839257399683	4.53070499463874	3.44652668701505	25.1722096806367	81.0435387524315	14.253406740179	2.09450066929109	151.060199893021	121.369018553357	5.97166093240614	0.115336531112063	117.831354232232	16.2166400707484	60.779792092786	13.040171139434	99.674046931456	142.759918780315	56.8175660060913	21.6485283905721	6.98931805010112	24.652725047677	13.5112522505051	35.7144862594275	0.260893520631026	3.80263899598595	0.814146244779309	1.20800587173071	5.49273168434893	109.957494686275	6.89516354309232	0.0726463221555081	21.983264117193	0.166815679946666	16.0093276450829	2.40948138072768	18.270432229163	58.0526466943261	10.7172555443261	60.3140457769622	41.2952042553814	9.53659507503345	80.7584656108969	13.7573491156078	62.3361794903783
TCGA.55.A57B	0.0929701888102192	0.0470008686199325	51.7641846764647	5.85649444462073	0.0107514263261118	20.9845904391273	5.31405438613386	4.29774387055342	54.8229678722492	85.3386479576472	32.1328735895061	1.85512823475935	135.156783485511	58.6387992831572	6.05913962955872	0.0554878421371439	99.2569560399914	16.3151	150.468062137778	14.9110399971653	106.758203325098	144.830572787112	64.2463962364669	16.9432459599205	7.60458234287661	24.6553716755427	23.8478528335127	39.9132885211977	0.383832802213486	4.54462773169114	0.866879361857289	1.6465096668098	4.77969862610353	111.50123073981	5.44947444451328	0.14997377749974	25.297100934956	0.178947997900844	22.5398478861109	2.95297489235533	18.7747456254625	83.5774606301451	11.5564867965156	96.3049752918029	35.7267495720401	26.9112167530678	122.986982894647	13.5160775800767	66.8221355940439
TCGA.62.8394	0.0927126931388025	0.114223888785698	59.9145944067252	6.27670011691374	0.0104406071601498	32.6063235239156	5.42604197317656	5.70455732997194	64.2021576179127	108.202688458345	29.6666496818721	1.6168904595476	273.271334370279	36.377512385434	5.89283409737211	0.0579187267445707	119.666300966221	16.5993453711833	286.438164106531	19.326989532833	116.17251628138	212.563490791782	94.233829494588	7.56465642880982	12.5450055444155	24.6579014862351	26.2726637835639	41.1438091934076	0.43663072857242	5.52956847222345	0.988196203306111	2.33803924165021	6.7675900412839	111.919675625319	4.41030394696309	0.13450380138052	25.0639554166415	0.207288317373686	33.8437906143779	1.98784741299185	36.1657934942151	91.5237270482218	12.5602976374635	93.526803906965	25.9718268536843	78.2571089308282	129.67772731081	12.6612516686997	134.42597631764
TCGA.62.8395	0.0821660743455244	0.0205114299441549	34.6216245897164	4.51972344598778	0.0100555615160942	20.0972527196452	7.36385946964835	3.65087581929069	23.4692802433759	91.975425773851	13.3990668627446	1.42955685024599	130.495416860105	87.908478322559	6.14347457865587	0.07140516972481	85.1003151102532	16.1964455156943	60.0740637513328	7.55434848179125	97.7367532230315	106.484240912441	47.6620511980688	20.6837991369548	10.2178123259615	24.6538187243669	15.3680028810289	34.8664210745319	0.159667021980057	3.05303180379471	0.808462499070224	1.32277289306628	5.72441	109.586104581837	6.33340954813511	0.0533988003675249	22.7028724689395	0.0842347841322138	8.66212250457589	3.78091921075828	11.0571310340162	34.3393177066514	6.87641550219446	58.0306394763515	41.7580979116729	26.8460064149861	108.712447465621	14.1153086942884	68.7690990091055
TCGA.62.8397	0.0766170170142345	0.0122865115684671	14.3002315685904	3.55152546926934	0.0101269587996885	42.8501770670294	6.9502240125083	2.52111882963858	8.7408454718084	39.497008032178	8.43971906647415	3.67160478828233	84.4099997639543	104.868161352946	6.53367384674834	0.112117996718589	69.1443072954819	15.9333940473219	28.3361858534494	6.14271566814812	89.1153179767922	80.6463154992088	57.5705938633399	35.7354708208217	7.65894715644368	24.6503955761899	13.2847454897487	31.9849648614694	0.118796984429186	3.39432424368842	0.712972432544162	0.954352190320527	3.48434742681576	108.862759125042	8.52923123013959	0.0339942286560395	21.3185986654686	0.0763805563346628	3.19980934228959	4.41977869897785	4.90222858931473	15.1609514852115	14.0582474857581	49.529634910891	53.8485233437305	10.2381441057628	64.2338152591117	16.3505324836577	31.3019967808545
TCGA.62.8398	0.0854962976998117	0.0172737174743947	18.9969433622949	5.59658685344054	0.00999175791362189	17.2407463019595	8.62529118784388	4.75968551822011	59.6346845814421	73.0373339776552	47.249722723366	0.32307114610785	219.658450181932	65.2546210729271	5.83999375832973	0.0242157528252461	54.3164212716273	16.5976720556428	224.934796874837	4.9129439673362	115.974906989159	87.0891066639603	60.1081805239378	11.3238703099184	2.5727449985201	24.6569414480027	26.5317766367163	40.054905064238	0.195985366678243	4.45474610173945	0.988043557981787	1.19813413232315	2.72970459595233	111.309884021021	3.89979441070308	0.0425930174613805	23.9996345752514	0.12054867470621	17.3504642808976	1.22654131497998	11.5366656259409	25.2397806252481	4.59436139360613	85.5772995200136	27.8576106328094	127.836309671715	139.900564985188	11.8158957797691	69.5245500359516
TCGA.62.8399	0.0809342603110749	0.0437285510326347	39.298207714078	5.16783725382067	0.00999647109118143	25.7289781206672	3.58762120045268	3.57465801634559	82.7440905292414	79.2530488987375	36.7876711055947	1.08282979639756	225.241277900372	74.5245769840715	5.79810153110464	0.0482088214947302	235.486361721075	16.586028917149	223.592198242151	9.21424916860957	111.462546394341	122.239999853419	75.3472317854005	14.3516200646704	4.27754661824004	24.6577615895693	24.9605886527545	37.9815771037393	0.395804984898599	4.30153027212578	0.956607932979857	1.9794993443054	4.46494054089837	110.719615114898	4.78172780154323	0.0802616219235418	22.4962423688067	0.190976446778375	27.4139814616235	2.20478338472117	14.7658600815754	101.914305708973	6.04525121722631	75.6059167004841	28.3424790404297	79.2180995363543	102.543639979513	12.168149102628	76.3484901795075
TCGA.62.8402	0.0717136255939665	0.0114373598842133	16.8148175833961	4.20108489121692	0.00942531693419133	29.8905304908875	5.44619859993831	3.60805261114885	28.1048581331254	54.9119129225859	26.4278086466687	1.22720404023463	273.212044657343	52.5611064225593	5.94143826786583	0.0556345280139832	52.4858497751668	16.4800261123864	95.3712330383132	7.26806279265007	108.082665468354	75.4585214964753	49.6075385614654	11.2759593047248	4.32101945561175	24.6538435323932	29.1882326816818	35.2559469425004	0.210061470358593	5.11135085531584	0.951571918152879	1.55502225979222	2.74706655954781	110.295035516318	4.99344391597115	0.0431769679072357	20.995173496026	0.154563173159039	11.1275985678472	1.02832972681657	9.00744450831893	40.4790708986226	10.1028244606054	51.9158000561871	29.4423123162957	17.8721643484612	82.9440920778374	12.8155025593328	78.4800063657098
TCGA.62.A46O	0.0750991600408327	0.0154934450808163	19.131868563403	4.35382666365213	0.00941671781308565	17.6048679842387	4.65470414388829	3.41209477191937	23.9564723926731	87.3380517170245	26.7634867312875	0.686570162963076	295.455555761763	82.1107525623638	5.61843156108301	0.0454109373863346	53.8134693138048	16.6211469858113	167.370536922712	5.74735133340841	112.145891080543	105.691113341854	78.5554322735945	13.7995585033022	3.75961802481279	24.6558428349795	19.998933202856	36.2383235653504	0.228369792014758	4.83024906796352	1.00347857502346	1.69148848848664	3.1057252692649	110.410705226838	4.46178922986301	0.041570175903921	20.7681975222089	0.15653027486522	14.0208935876869	1.0821278979901	9.62612505593085	32.744059713776	6.34865774418445	52.6052411710339	27.6511914578841	50.8730585914525	78.0645338838185	11.4839851710779	68.4980872778676
TCGA.62.A46P	0.0736407419921585	0.006341048486482	10.0881036422493	3.44940041711432	0.00948810347675293	44.2632713483752	8.11933246563425	2.30151116109403	7.14623652369602	42.0769087045005	7.03748410830245	2.05949702283957	127.710611045598	135.38042952535	6.50464512958661	0.0728699772187906	43.2629248580729	16.0823380134766	28.8603147022593	4.35820619679452	93.1788751812918	101.122377155273	28.5997194396323	39.081700916366	11.0537292563573	24.6495710192245	7.42726084909888	31.9924976585693	0.0689079161295017	2.68262990625656	0.743359178181639	1.20096048939613	3.66048520770974	109.085957521791	7.84653187158092	0.0197744205315597	20.736546059135	0.0398571821903533	2.50432854704092	2.07619481929734	5.13745631492955	7.87958985513177	12.0501072892119	47.1638947612059	45.9711928884322	3.64977430779086	64.7569730104448	16.0979356411343	30.2293317996656
TCGA.62.A46R	0.0788996713081852	0.0187556461576893	32.9334206489933	4.52028545862068	0.00987566567780869	34.033129616261	4.76509756056488	3.37433061369115	29.7107626371762	96.0165776370541	32.3264739915649	1.58431550056821	213.481374027707	107.762161966506	5.96600844657344	0.0695706344814957	133.798204441544	16.449554067096	135.623098543625	9.07313961482782	105.916379272199	141.743895175482	66.1285227158114	27.5628707457668	8.07561997900305	24.6554634738166	17.7235297619585	35.8454378443847	0.221878938457088	4.07166777938891	0.90089796107319	1.6382969767671	4.74288228751897	110.399278455182	5.45188162329943	0.0798995244268596	22.3438849258231	0.102322394672447	14.0797304974306	2.11918482128849	16.5381985605117	53.1326932773585	8.81138662444316	69.2072968341946	33.1222777429874	36.8231753428467	65.0517552427174	13.3220236831875	68.1205210999589
TCGA.62.A46S	0.089417040560153	0.0272907446563725	35.0948723649399	5.0448733267646	0.0106559664311057	29.7995980902533	6.56907988935469	4.04722528205454	17.5218865265995	101.884296385549	19.3718244676092	1.94432494692738	132.289096686342	140.131383942066	6.43451652248572	0.10310094095141	67.9256953882056	16.179809433896	43.3689214404933	6.98324815265437	101.129495276579	111.05	54.7754216801149	34.8671023316464	13.3657580148446	24.6519257780686	15.5302635517165	37.889586242809	0.131122838389681	3.48361835885142	0.79751466523198	1.30640127077321	4.31491145158847	110.610216675687	6.41914304043616	0.0745910049475292	24.5216839783384	0.100332943870458	7.09170793304751	2.35179180654374	14.5315242319371	29.2350740190822	10.9180500071247	62.8139665605737	43.6927795980845	16.8499064673913	69.1664290560773	15.0506481354276	75.9677205633259
TCGA.62.A46U	0.0822665756703495	0.0201397777043882	19.4626484704348	5.38414315126653	0.0101323964946207	18.075324579883	4.46488626325899	4.39697878608343	37.7090532709791	51.7578455712968	32.3353684655178	0.84783596584691	219.889086248634	82.1915026718868	5.94820495008439	0.0370909847232863	84.2756503885195	16.5095998401564	217.543151227997	6.08136783898184	111.153927921523	95.254329113574	67.4152709399862	12.7179484497463	5.18506402202366	24.6551645817135	26.2696914141283	39.803909813771	0.229243858878443	4.48695761472108	0.955925226012681	1.55667073198635	4.01635456736248	111.289398982839	4.58721936616571	0.0626300753793479	24.5497142305506	0.125488633503549	14.6563986652565	1.52265601691008	10.7058568727499	32.1513544827798	7.11863434426453	83.034083899168	29.8343892715955	43.7462163258081	85.3382592104897	12.6846151526662	66.2490256723516
TCGA.62.A46V	0.0820502890259642	0.0280792209803434	26.8079556900685	4.96995868496484	0.010058253795307	37.9138682126008	9.2451182170697	6.86301821757603	32.2872869429589	82.5168330056769	24.6034245421799	2.30927729811596	141.829267397366	46.5688565192381	6.21331	0.0441102652818539	117.599046618501	16.3784142184802	131.158414054854	15.514507085187	103.408405535958	127.944713742093	61.7581410605347	12.1950004194127	12.4098963647256	24.6579406556502	17.1537430574578	36.6810883883699	0.157699488555711	3.59827470047043	0.867177291859914	2.03832490627669	6.48217779257686	110.412042104169	5.32867772240217	0.0849107543041472	24.1329294391892	0.0818595962815356	13.7444707556907	5.08908289773911	12.5263814808033	47.5014421316064	9.61663689430567	65.1894485798304	32.7480253724863	426.978609740718	72.2459860984028	14.1934604495936	65.5789669250532
TCGA.62.A46Y	0.0851831035556542	0.0176500898233595	24.9258153895438	5.32052072238045	0.0103218062332953	32.1551258179793	5.66084363341904	4.25367660003552	25.4162696828134	74.4705780570434	21.4659278864777	1.81391009011592	182.901513249621	107.185267787547	6.18667155832792	0.0415270806040926	81.4632202571983	16.3541009297245	107.802193972817	7.65190491629903	107.428159885673	118.168215162703	60.6973899221769	22.9620514244344	7.86326680710968	24.6516455922943	16.9235445301047	38.8350098228411	0.175507855524179	4.08568893508776	0.881335430186332	1.6221063034375	4.54997895150143	110.971542903194	5.15597265388477	0.0561848563452354	24.1384444483539	0.103108263742841	12.1346870904579	1.08575790400917	13.2014279635379	37.8814756827678	9.96287990223781	76.8053564308205	34.7067712492674	10.2479615009647	79.3147985533614	13.9120285662221	89.6549354615307
TCGA.62.A470	0.0711865979568127	0.00738047411965928	10.4553958088786	3.32762778004908	0.00938195413556422	30.2122748422574	8.13709598537206	2.35526835444859	7.13571079620855	42.3923416729868	6.10294283547095	2.48836228071328	156.932891850841	109.333886930596	6.27209645830016	0.0950921364576345	37.3797038756486	16.1140522956665	22.3036993263112	4.26143709628569	95.450318393767	113.45547492022	29.6717262205954	24.6712599613642	11.3048330917721	24.6477535237059	7.29735935783193	31.9696412883212	0.079132686861792	3.13726156081346	0.78479757574962	1.24055117364271	3.14522	109.340153546022	7.34014517963073	0.0177500525904197	20.6781989856612	0.0544711568750083	3.86645062620289	0.952559131315437	5.69603469370163	20.9353849025941	12.6089752821359	44.318784748583	42.4013697403343	2.72447428271291	99.9526162452001	14.8399416427388	50.9946084694582
TCGA.62.A471	0.0849794263354547	0.00952560561913326	14.3950252406855	5.63104812594929	0.00976165457240765	17.1558024896197	8.00924829200073	4.05156108014798	36.2136036368958	56.9676425130811	29.4651131902093	0.368505156133603	229.279142425668	62.6208043888601	5.9897936186344	0.0223322430050046	54.7629121655831	16.5813861832414	151.030336474254	5.12085751552704	115.482569395446	93.1940775705663	46.6990828715271	11.6403925035849	2.4050626134956	24.6564631088202	22.4170673522638	39.9259462066585	0.181499103247157	3.97896399434888	0.970784773735493	1.77274539713007	2.69850353857921	111.369751286353	3.92641594530806	0.023419496941075	24.135399175105	0.10790446440547	11.7164938705136	1.05977177078979	8.24495954783002	28.8185536112588	5.25121847201735	62.2043288248875	27.1792409096462	78.7757919063725	127.343763088294	12.2615001359934	62.4770022319109
TCGA.62.A472	0.0831163842701584	0.0380238520133547	36.773312500503	4.93042067251679	0.0103368109692828	47.8749	5.07001	3.50061293407424	21.4595585446417	100.763419905067	26.1116292860621	2.52905044212717	226.222416344417	129.63496742388	6.18283236303607	0.0676432994383728	140.877389606855	16.3547770500102	80.8054684331942	8.35174186489863	103.858862291125	122.059245899297	73.1559452219813	35.9266497357339	15.4689354312444	24.6534326605895	16.8647863925821	36.521721250017	0.181592911227634	4.1167985111603	0.869171949388275	1.90252412442109	4.55314790693938	110.508972180141	5.89352865388581	0.0830917091345849	23.2446328852556	0.0997529630363156	10.9310985776456	2.00601829064006	14.5474325120581	48.7292352964297	11.5123632248336	78.0252452587161	37.1920911293399	21.3476931088449	62.111336445719	14.5536764377656	86.4958867701072
TCGA.64.1676	0.0854350102601505	0.0142497345514438	20.0243076255117	5.20524420877882	0.0100412302586491	44.6096591319194	15.1429868006233	4.26974518214284	23.2973374499839	95.5575922224995	25.6186835544307	0.948944412180348	156.169322682945	36.7471858749796	6.43556097167794	0.0454063391151637	52.7799112461635	16.3263701768513	165.399585182664	7.49294997717915	106.486603944717	135.398305680904	73.2995255790244	11.341213752663	10.3678549068024	24.6567503545802	23.1506439701723	38.2379243885677	0.128268589352053	4.32025856643285	0.866924171351084	1.40017572732831	3.79547556595113	111.230801311666	5.06320659374167	0.0696758429751716	25.1724599574501	0.0491555223637054	11.155225925186	3.1308592926263	13.1568942129099	34.692732822923	11.0632093111888	72.3108604004441	33.3199735577336	278.099537214374	78.3515306054232	14.8319808801768	78.963321919059
TCGA.64.1677	0.0816302271858694	0.010610923270309	15.8498083709101	4.50254500216597	0.00961621338988811	25.7121679841633	4.84630043216521	3.34079040760087	14.281234278391	59.9851962166115	19.6232065131204	1.57623943078809	216.011058775083	90.8277177752451	5.93531329238013	0.0788492769584972	70.3459812864281	16.4015427976808	68.4120689849151	4.07320229652455	105.337675777971	98.6731957670021	39.0752333398336	23.5302369040109	10.5913278540046	24.6540992900694	16.8356664511778	35.8423018098716	0.142384386823653	3.73420514700506	0.880130701721316	1.59087424288212	3.14787635837147	110.314680407267	5.99747217866231	0.029338852138012	22.231448723458	0.102269328218907	6.72255805921022	1.45287564323637	11.6044993929204	29.5986921196731	12.7702891533687	54.0348303833868	34.9481618816201	25.9857247011707	89.638779773539	13.185306831967	81.5527534504288
TCGA.64.1678	0.0704529716039151	0.00532004379398193	11.8381735169485	3.59933881903173	0.00876429659305922	34.3041590204907	6.2652341572704	1.87448098820284	8.40591035553577	63.2578926661685	11.7418651308042	1.18202825003773	333.056428776007	84.6461722110422	5.85484977364377	0.0882165123288982	48.666636982185	16.5719411360619	117.91608968789	1.59767869425931	105.414737749943	86.6829877399662	34.5621369727228	20.4488896748106	13.5528	24.6565207193617	12.2390799723208	32.7314770688676	0.109253545421084	3.88081388694414	0.941773112316717	2.45644985687321	2.67068372816633	109.898734818843	6.05692392797487	0.0211969562815951	20.0638477255864	0.0551773661547697	3.5427562059279	1.60934317315548	7.30074841704993	25.7878608274112	12.4172207748744	32.9758348729867	29.1529116678797	55.6697561927425	77.2049959587949	13.0616526678476	64.1898306303545
TCGA.64.1679	0.124455176684537	0.0724600380656717	62.4749866905921	10.6673380163019	0.0118645247719152	13.7931100943331	11.7395	8.86174002371543	162.481454596246	108.470080016165	91.5914953479158	0.585851326425469	152.046766077448	20.8595013399618	6.34797239674419	0.0242426399882676	108.04565192537	16.5110036817047	505.693747172037	11.7602638914355	124.483155594644	185.938972476748	88.4482207380574	5.21058937171544	6.43203195605403	24.6609039995028	39.4607997421308	52.7325222107514	0.483359258518357	5.39565589272054	0.979722048241093	2.07423729527332	3.93625	114.58425128728	3.50695829290163	0.18380560339533	34.8678999073501	0.313192971675146	67.6049159895984	3.38721328649903	29.8426447978881	122.151930717475	5.84508336008174	161.225620006379	27.0927247429524	1645.46280359685	189.412178393961	13.0022001924831	172.049428616633
TCGA.64.1680	0.0856789203599572	0.0125272193483662	21.7200076952194	4.54313157070969	0.0101978166960405	33.628565515693	6.49518148232485	3.7491425247097	15.6548691898894	87.993921480907	13.6938836060678	2.47780810313392	139.818235445663	254.017158368156	6.17621342435285	0.0794789220139787	73.7712906621924	16.1460634583971	37.1939054240092	5.58410914395786	98.4393823368323	113.362472974047	45.4735663546873	44.0667643222547	7.60089267373972	24.6483628972066	11.2799738150878	35.3464928549711	0.114999633102485	3.17979498816475	0.787723734914449	1.09333221388143	3.58633860461509	109.786477731328	6.91187678151205	0.046679093678779	21.9283201788809	0.0595468255580764	6.50070709569817	0.941266607561224	13.7714637718317	24.7897964605229	13.6082022558535	81.060554089925	45.183243027144	1.97194288643344	81.7455431927048	14.5459514639617	78.6583287666367
TCGA.64.1681	0.098177456265371	0.0393089694014376	38.5213600661548	6.46785173536712	0.0108581844838126	33.5258490241579	8.32320037787878	5.19116193532601	53.3924568341191	108.925867895441	26.6875769026388	1.77240181027218	169.901162834235	67.0933973092211	6.37616000506179	0.0604299486192311	99.2579873353374	16.3445323701874	128.702110285661	10.8331470923737	108.794726026421	204.153176935711	64.8560192393252	16.6187719615854	12.4025199827008	24.6548174654324	25.9970694119543	41.5818577983029	0.247167721534657	4.71208523595882	0.870271901213143	1.77695801956716	4.42112227717984	111.899295587381	5.33926511898524	0.09251002852429	27.0974152685573	0.144638140822614	22.4152611063241	2.56351702859476	23.5861093639395	76.0421993493917	10.8545074255278	104.649136177026	35.2325826559307	44.7197887213809	124.548613495801	14.4192826108096	114.376807565279
TCGA.64.5774	0.0794853290269221	0.0337225894751166	23.3137119079862	4.96708857220053	0.00985647298300898	25.302844545464	3.84592501209167	3.07779314296025	40.1904037554735	67.9334472403673	36.2483823032301	0.939793230211799	301.939690748052	55.2958806371276	6.09316858272226	0.0617597472130068	106.122859064181	16.6023914365053	174.331394016051	6.86558	111.315078784271	117.274833973389	51.2016922804848	9.83704783127348	5.99604220293844	24.658227918258	20.0582	38.1890659244698	0.237358927318564	4.42839056436925	0.964681499343245	2.83747869806036	5.2507946692214	111.416804505201	4.93668522905309	0.0912931728812016	24.6155067700464	0.185117687551491	15.7336796211925	1.9308671278165	10.3248886941444	39.9547701329618	9.16283829932973	77.920642668429	26.432962941152	225.16934231638	68.0192481696802	13.2530290221608	58.6703222780698
TCGA.64.5775	0.0793083175188595	0.00789078846773124	5.26088366326347	5.83126055385456	0.00991093858471727	27.4332250995161	9.45169257713513	4.98454177957396	38.3578948172476	32.4677006571566	38.6578766308354	0.484507902799536	218.106636954608	55.6766535177866	6.51739836539653	0.0163276686731164	25.9641444961597	16.5149419976899	240.869707686326	4.88142488884316	118.833872030262	80.3384101978778	50.8548766819473	16.6746565805868	2.86883325710388	24.652719589032	42.9634040512516	44.3149836661001	0.108960023739782	4.40487151856146	0.953579746399241	1.35675583505271	2.63469253833128	113.021097296038	3.7176535585638	0.0272486562877187	28.3648274932471	0.0870994082636323	12.1907119688265	0.488771751992022	3.27232920962916	29.5224622176469	4.75221267770134	100.179923377309	26.6022668321985	33.4266771020729	131.215206091157	13.9665745453198	58.1485881661163
TCGA.64.5778	0.0840949469484583	0.0113141272570256	17.9060696156585	5.01633816703842	0.00976997032620664	19.3195519162127	6.36684955329975	2.97153825233009	17.9643234304749	61.4288230777769	25.7281852952418	0.981318772188626	218.101594594342	136.959956231954	6.01183288340936	0.0629619947582599	61.573666739295	16.4549956219873	129.702854426717	3.70242714990293	106.677649816933	101.540696686382	44.1912119569155	22.9722226540012	6.97327560488178	24.6548323615883	15.9072414219979	37.6467415458465	0.156269822235416	3.54140596740929	0.913213325842561	1.55681570642853	2.80811706800979	110.650865753655	5.33910212445366	0.0403980735558645	22.9178987438323	0.085852840874809	8.56792541343418	1.52555702021164	16.6913217652986	24.5784661870329	9.21524427613236	63.997641970336	33.4043733522963	20.2214981596078	45.2352760459866	13.3114223087699	66.6297532275791
TCGA.64.5779	0.0728649483009999	0.021872698097269	14.5700393563623	4.30514954805457	0.00953667499641551	36.7008925500032	3.01869725885213	4.01463867421839	29.2458048367665	43.9755197156263	17.1787156412548	1.98413332538881	206.335984107293	58.024602378772	6.15082472558066	0.0677389601058725	91.5760417222189	16.4047380724349	75.9419201655339	8.39960927651311	105.036545253268	109.995915874647	34.5112445131156	10.5840743920348	4.74032148124427	24.6552335298479	20.1294675032159	36.0921156686026	0.213647086239768	4.62585665813712	0.88720951752658	2.53142777765936	4.21982874181629	110.649135603566	5.63074180654099	0.0539764657287931	22.7045517667562	0.15151891577402	13.3596882477726	1.93271331130514	8.11179404813666	53.2397554998492	14.9695453774333	45.1567162102552	30.7511925626962	57.980026926737	79.4618296107519	13.6354228591379	56.6090558873841
TCGA.64.5781	0.113599763840183	0.025430896417068	28.9010153807583	8.18775423543434	0.0111281326677764	16.6592051864617	22.6403890693968	6.67693728176113	66.1646879600975	75.7856919322265	36.8692612662624	0.999508318743601	157.974810476086	35.6908267201895	6.32755506086085	0.0362036425911498	85.1937865220556	16.4029898553989	225.83735273467	10.6570651396508	115.482660352197	132.955568192471	82.5505096510739	11.1729655517537	6.38538164229053	24.6566864770215	31.1835435662681	46.3060175706751	0.194491001704374	4.30395726919089	0.901343918989031	1.77103976794236	3.90025567121855	113.004978749348	4.56634021146917	0.0715392274015651	30.3569801126926	0.148495137665857	21.9649727561168	3.24850335337426	14.0275839944632	61.3404744198309	5.71608778577699	71.5551106239926	32.3069785498086	228.148410092292	242.197696266798	13.4869828028303	115.894645914097
TCGA.64.5815	0.129301696824339	0.102630200440596	73.748340232685	9.36743136696422	0.0120549209575476	34.440905635153	20.8913831705431	9.96305912564054	81.1885995977638	133.582	47.5175570971657	1.92948999763292	123.734657502406	25.9143634615145	6.81829788298454	0.0435745813990055	144.471	16.2037484522612	128.053307051703	22.3809085423588	111.948624712383	188.247204832222	98.3784794050599	11.8421416910655	15.8150676890104	24.6578841542915	30.3389764638891	48.3151809316196	0.288397833602909	4.64462330321416	0.838741162616974	1.80846847050548	5.58550106380209	113.530659398595	4.96937788411964	0.180286774591106	34.3241131386797	0.14041447663866	32.5070765441981	5.27509214487956	35.4498859216091	79.4740095127098	9.48337497965583	134.649984833734	37.609207748463	623.477923358363	185.288247262258	15.676141900436	126.237578117573
TCGA.67.3770	0.103661905446546	0.056308377279507	130.214795337643	5.64762255060591	0.0110664894387521	54.7593784214214	20.3090531400757	4.00391034744894	34.4094626349656	117.858999387191	10.9688921239412	6.17637952733242	131.099607900705	117.710745831889	6.60600200276961	0.167122978044749	115.595902685607	15.9986738898664	32.2131259260431	23.8871710417356	97.9246410246088	279.935917064193	72.610309001854	53.2338115469871	34.2287571390291	24.6491506633657	29.1861984116015	37.9569739552589	0.19284255763861	5.52072112891483	0.750401430248096	1.25363379150042	5.21843743171038	110.917934803981	7.42697163292399	0.193978061138936	25.2096247548508	0.118972066144632	11.6072514589839	1.71794879579871	50.7384083532779	114.995035073486	26.5350431508978	107.591243670888	50.6199992855963	2.17100125991603	228.586968293362	16.3771	121.916448873689
TCGA.67.3771	0.108628771022137	0.0559278972856805	82.3435	6.75468936172396	0.0108933807307893	37.364600407078	8.17273245310808	5.42136631509287	55.792858039202	119.400167492207	19.5698017293916	2.03313807688415	185.051047010743	38.3521008144993	6.31757733158509	0.0803609514238306	134.179392686295	16.3450557389252	69.621725430369	13.5377899540494	110.838112839516	253.448517155311	54.8907304992267	8.53987059065266	22.8660335547673	24.6563798011387	19.315049725944	42.5037396621789	0.297958285073973	4.8473815655378	0.869540471376552	2.08570490541181	4.90804906672156	112.261085391166	5.69085550847297	0.119454074003955	27.0350764611818	0.184034814949853	20.0006237230696	2.06294929869428	47.8680875203462	126.329725793228	14.9040456794658	89.6273888380541	33.0835619190423	125.774741324562	265.788126955662	14.1584563044135	165.897259271572
TCGA.67.3772	0.100486636427019	0.0211899958488606	32.4001510217215	6.24466474255745	0.0108514929036104	27.0213834483526	16.3285005926867	4.64434900651476	35.6798840655836	87.4552611968314	23.1706555232902	1.69005607486722	115.357187726732	36.8742170469829	6.36106367013232	0.0552194935199266	54.621364555595	16.200711061375	104.463399145725	8.48756782254555	105.654145115515	156.298887020431	61.9959716153305	13.2702631851412	8.87096706118552	24.6550744487181	23.6796948551401	40.7828223068513	0.154699589002809	4.2402372714744	0.825449342434803	1.19275434816711	3.30783780504513	111.657723848543	5.64556798713558	0.0857831492083002	27.361200790294	0.104401218803248	15.2228953607661	3.80856988189578	14.0209277365849	41.5893333044912	10.155302300499	82.8380362096227	39.0572771927471	122.686076797443	131.675020010273	14.550731440549	94.0190649675679
TCGA.67.3773	0.0742063126159079	0.00473203781804061	7.75824669987301	3.62650557142813	0.00934946478928503	21.2642749748475	8.20738353069876	2.2738416122544	4.81886267261805	31.5840437873865	8.48069927458896	2.70211201940254	81.9810740031731	39.9433867858077	6.2979993483704	0.0700159552240157	22.6053284659176	16.0116402983935	34.4148937683557	2.99755358269493	92.0448270606087	59.859892983347	22.1383356580086	16.0144253742604	2.6985636020191	24.651637222992	9.62767183917489	32.6197601716926	0.0769921829348994	2.92291396548627	0.745820966363753	1.04164059354604	2.56069515092428	109.043380794997	7.56577148865916	0.016107185307182	20.6220032111383	0.0424347179727065	2.18284050752459	3.65357444553695	4.13953821232635	10.3982364632275	10.3102097094164	36.4691087602926	45.5701896659012	21.0934876614532	73.8685018240625	15.1227416837177	36.0096125250299
TCGA.67.3774	0.0832508810947196	0.0194808889879635	20.3848045032327	4.66420566034942	0.0102734011694224	25.7844738369157	7.08588404335678	2.91855071470418	26.1783587294292	65.4398146932347	19.224513921864	1.7304973900383	145.964574344642	301.94029151123	6.06668420821707	0.0735307394650035	124.717064604009	16.2381840578764	56.6131962776249	7.1637781242584	100.513973758202	120.07933097726	60.2741524445177	66.6254517887881	7.56072729109905	24.6500150931996	15.9619699820742	36.0498952997591	0.130538258396577	3.50103653230751	0.809577218512309	1.16422036129014	4.17721202048642	109.844831887558	6.21025906404493	0.0579506781113211	22.5359931203628	0.0847468035240534	9.38997156274614	1.53419778901699	9.6358113657423	26.9620978852731	9.4364606055856	66.6996423649086	44.5295016997614	3.96660943443681	81.7655340960924	13.825719015637	53.5567918470031
TCGA.67.6215	0.0829832270766506	0.0189531401250724	24.9848308668909	5.02118284830366	0.00994179647100158	24.227609047586	6.60181920735282	4.46852246284375	37.5738258944086	63.390109396139	29.8352415683024	1.28604249476343	223.414815972412	122.456457018294	5.87036563404435	0.0323589819453434	101.613666101567	16.4832661171952	113.036543993857	10.5444133223034	109.509905425623	116.062048925461	53.4110844927554	16.5330455665064	5.00828111582469	24.6531390491707	13.1478317715902	37.8055665239601	0.19325233072979	3.6209442831413	0.929035526154317	1.71665728954692	4.95525414594532	110.640711289299	4.76119870663967	0.0524968020644076	23.2157794110847	0.128146408558609	15.6554744955509	0.756684407185218	17.135570588763	35.9961636087385	7.84765770024004	83.0295168266168	31.8172658226303	14.8346436776175	67.3758281872659	12.7791089786237	62.0348124367875
TCGA.67.6216	0.0838023563097512	0.0134256907933778	18.0400055467524	4.95490406567383	0.0101467043259169	20.801271354369	5.55942598307421	3.76974664286593	20.4672747493251	50.9639970529005	26.0666436802789	1.43235615225653	127.421946833028	100.839268338347	6.04218663589297	0.0308953828785576	56.8713812013624	16.2592842994001	86.0632871014197	6.28315429428587	102.368458836392	75.7414176878931	39.0049985856663	25.3113371312176	3.48973791495106	24.6522766513746	12.0378454699234	36.9556482509997	0.151118868221916	3.15535136097029	0.842185663166901	1.28503987249049	3.51449172030033	110.193	5.47028169747847	0.0405716645471816	23.1295509348037	0.0922141827063723	8.58061373906784	1.77599888295576	9.92743667771364	21.7587282303736	6.84184724516023	68.3862901383358	38.8001596278648	13.8363829042203	57.4895601894665	13.6237594399006	50.1510785090601
TCGA.67.6217	0.08754840092406	0.0208815501987972	32.2018992888653	4.62161279908851	0.0104640416603419	30.4564148131793	9.93454256567582	3.22546438013337	25.1962181513883	71.939536678161	12.1491246565554	2.75424931342269	105.045461000803	121.92258764224	6.35814423016022	0.0956133766687734	113.090833734984	16.0674765703912	47.1670729383893	10.3486270576893	96.3057210317523	120.936	44.8594939457624	45.4739268673929	7.6270752456782	24.6505588393906	16.4467098435088	35.6593387171715	0.169728819140004	3.87734201825704	0.754508837555673	1.13638446561784	4.91879021175672	110.01416795806	7.28229573142224	0.0493944001410825	23.1573211004275	0.114236807413201	7.96026595837249	2.83259614078488	15.1828400967198	43.3062606236219	9.04366501221998	62.1458314325261	48.0436015539466	6.20588212542209	84.0063495691912	15.0926204414029	58.0873483370111
TCGA.69.7760	0.0933988755261073	0.055877960756937	53.6173650952253	5.74958610254507	0.0105947021414944	37.220409075332	10.4815182676806	6.18639588196146	61.4818876581077	149.81176648883	36.6661569880888	1.9693615802474	216.207781002972	187.286168113525	6.19336834772274	0.106331699921061	65.9091470519842	16.4669934603075	203.291944907827	11.8603467310865	107.595083373909	183.31306690025	110.405173295181	32.6661318229832	25.8298911758142	24.6559335873285	36.2345427725968	39.6419016999903	0.24144716189371	5.14476366952024	0.90118338328504	1.65388638750919	3.92799937062903	111.436264469361	5.22637711875464	0.11603648542815	25.4655696243176	0.185661369341709	21.8974292731393	2.46761547337011	37.0949913977968	110.749401611687	9.16091547455965	109.049521560087	34.063439854954	82.1353108424638	134.129602923463	13.8190477792799	152.512734123709
TCGA.69.7761	0.100879041669595	0.0415409588721416	39.707419955744	6.68920098219346	0.0109843942346368	19.1374313984373	7.13853	7.02772716826765	72.6375136143608	107.246165639912	40.7014737290262	1.12998909044057	171.83200441582	51.9410202475146	6.05173624928546	0.0652265010658057	137.214230860392	16.4248281105295	137.338209063411	10.7543133138597	114.381211684016	140.743200367269	86.7280396349301	11.6328286173091	10.2136508147214	24.6558156049709	34.0378589764208	43.8977214601975	0.31579406143265	5.47307412117092	0.916754720984524	1.50561298697706	4.30777890971313	112.340724029216	4.87084102794319	0.112587200576344	27.2925230195722	0.212094986845391	23.1624816499489	1.75269273341169	23.1153058871552	56.7617063909937	9.63797072611488	104.605032793665	31.6035469091786	111.872969723056	228.818347299154	12.6313346487486	118.813914131266
TCGA.69.7763	0.0962348009982728	0.0255790022440271	21.5520682272672	5.70427017309315	0.0108478696749758	23.5030711928071	9.34675547642654	5.16888095394732	34.4758713254672	77.5778279815849	16.8121381506704	1.73371460603512	95.4528149375897	59.9741073648219	6.45419074461744	0.0599382446322287	107.740804605115	16.1559770575286	67.9382484968654	8.37587366187911	101.801407897068	112.27811701042	60.8084314037865	16.0634255740267	7.06520108207231	24.6542288593525	20.729162681967	39.6043374874986	0.162520547604503	3.51846707679243	0.780649012649228	1.34434071411334	5.22724981457265	110.990524349546	6.15183482833897	0.0579509416715876	26.6228937531741	0.0965295004769516	10.3147857754524	4.41976531374915	9.76161283207156	25.3124436764814	8.35737684831122	71.979461764544	42.0316574589098	110.672990361506	113.965620166442	14.7841563910073	66.2869048326605
TCGA.69.7764	0.0771295200350632	0.0383845055122214	40.1096357410722	3.81456042514807	0.00977477231741892	21.9326936543732	7.51958582465594	3.54248459448918	22.086142871629	120.710308636282	12.0682485204953	3.04015936834362	172.583520314873	90.0182449190115	5.82418943992548	0.196357547696932	95.9068103703689	16.2886694863772	48.5096758241555	11.6268811193634	97.575328609604	122.089926156006	52.1596304724572	15.7813986291818	19.7831468457505	24.6539992018318	14.7037231008132	32.5844998302264	0.174253627803155	3.39429389012746	0.848780180606827	1.48702677732147	5.47470037097746	109.092144797747	6.87985709889086	0.107988950925065	20.0066259089647	0.14211976599398	7.84628047984802	2.75055736347024	19.4178155468384	44.1437902135221	11.9175664468445	60.2328466873036	37.856136242567	19.5991951565749	90.9511702242545	13.2837323740234	81.453279887121
TCGA.69.7765	0.101061210063747	0.0391634932128881	35.7607868564405	6.81388201256581	0.0110975399026526	44.5440789602786	14.2653993816606	5.69830047058095	61.2648374891662	102.553455268255	28.3823199407978	1.97306580911868	118.008149213785	27.119182447301	6.78433765906553	0.0463747165679663	93.6351462411787	16.2329898106324	95.7581132282166	14.2150255989926	107.454140835794	166.905348433501	65.1399654133443	8.4727721296955	8.36561568722051	24.6573516832964	18.6371451126599	42.3848451255784	0.205097341174429	4.44646487111286	0.827288711848182	1.99956795625796	4.32548248005836	112.477844644735	5.41556624888393	0.0900663821477766	29.3775099542277	0.127286650007779	21.8885225406354	5.07082379205176	15.9162046263952	82.2141884494819	8.43072371455457	116.242435299295	34.7731042689796	525.556672905907	93.4438746596743	15.7757063065965	100.615914344772
TCGA.69.7973	0.0745065565424591	0.024833719711595	15.7492337873865	4.58187592065197	0.00936565937283344	18.9238910162753	3.22839728915755	3.33384686265174	36.1151648000447	58.8167699551794	37.1306385610111	0.793446487142502	339.022959975348	86.6145361847052	5.73743155053081	0.0434269295237447	110.275315896803	16.7656067243978	330.010097066765	6.75166876786324	114.581541400311	125.102607279882	49.8807869263559	11.7173583568411	5.51088293331886	24.6576542695933	15.790510307674	37.2006864301649	0.197112523755039	3.53314489178864	1.0243164647279	2.74497738107875	6.00855172574031	111.140336899643	4.32514098915501	0.0545066021935602	23.0292	0.143239181120185	17.4915832542004	1.1236768593315	11.7273947216871	33.1631585763635	9.44302486610817	63.8332019275587	23.871243693121	62.9099230347688	74.9718496721257	11.907038267122	55.5918629872879
TCGA.69.7974	0.1055423243455	0.0347887165811022	40.6715291614853	8.22905135799499	0.0113040485340152	28.9441731133835	7.96073002242495	6.95925321959482	102.422305351987	110.180999805844	67.8355769178463	0.784825508159756	257.641857248104	41.9458014841792	6.24363363613988	0.0241608224141136	126.481896221148	16.5585065987765	281.355668165088	11.3328822120667	122.152019909078	127.247081671705	100.795965463472	8.55445060765884	5.07213262996905	24.656351502463	44.3277536508582	47.044686374526	0.359043782189169	5.53140228176149	0.990118517661512	2.0001118591274	4.90600951683111	113.255366281697	3.60228609777682	0.116168371702325	29.6857857647988	0.205492630071963	38.9456103282269	1.09283340649402	22.1987694232214	94.0431705419596	7.33480628081559	130.380596185208	26.5880003989637	136.192737651331	126.955045579037	13.1717924413044	131.709727612805
TCGA.69.7978	0.123377918760059	0.0987372293380553	81.1371749288331	10.066446446915	0.0120211534312261	26.1944391777258	9.6007647350239	8.95656	108.880043600563	156.973393288656	77.6729961151104	1.10439391325542	202.195236925179	40.8000920363957	6.50492277690648	0.0378704275291589	127.423396503065	16.4774321719405	328.630058788595	14.1220933542964	122.299527842144	172.397815193434	103.041609884427	10.3113428086779	16.8357721699781	24.658968405634	41.7172022222168	51.5888279557315	0.483681742973579	5.69182906234606	0.957891901374044	2.21727498533718	5.64150301004895	114.286622470655	3.90689128460969	0.225152083573978	34.0559341536445	0.228418229570393	50.1437498227715	2.2875412695552	44.2462443493546	149.533682345705	8.67891836391843	141.863678155798	28.6499949782679	630.62275484752	174.683535001602	13.9483014821793	165.735308148786
TCGA.69.7979	0.093802866696687	0.0352802385030502	52.5158826260482	6.17100267882744	0.0101763384472782	24.2523	3.41946803366397	4.24610640901588	60.4318083213827	92.8697170019578	59.0901837540572	0.936418814148715	236.271716317771	43.3312559780041	5.85367060565115	0.0439636106197213	182.747384196168	16.6404496628258	324.002823892439	10.684661980589	114.585479346455	148.013484970576	54.2419873058712	9.38863601750623	6.10424138834753	24.6619290767191	21.1630840228221	40.2650012054555	0.484620252357132	4.53831853710219	0.962547605882664	2.17671912306364	4.81791882555655	111.738232151636	4.53676556926572	0.0880266054183334	24.396677782788	0.210673003831466	25.2707241785625	3.14685117444908	32.9881374578657	161.837	9.40721916398455	88.9409013708561	26.6581232656826	412.196443529241	80.2148169246475	12.4275048535935	102.588530721071
TCGA.69.7980	0.0832867533795773	0.0213543523299844	18.4304137803972	5.65594875354989	0.0101160918807967	16.0895577536999	7.19694974794093	5.39067148291835	62.4477910760783	58.2608603371968	40.345853805566	0.570193894946886	196.040325039762	70.5897553617967	5.88642210944392	0.0372055984970916	94.3029660953634	16.5448029177962	279.44402883539	6.32936739921372	112.357502281709	80.3553894006931	61.2832447796859	13.6127627271401	2.9918872769048	24.6568888802762	34.1959350323136	40.5997478312881	0.277102857709873	4.30182149510623	0.958279573065274	1.44640816311276	4.22491247374016	111.296707549844	4.43733947698768	0.0703947258179425	24.7753052495503	0.19043440685884	20.6488611698246	2.19998627868103	9.20602975975982	44.4840885480417	4.47474817346708	88.0313783909152	29.2358521062575	100.625007181747	80.3607754224183	12.1428417388273	66.9192410891171
TCGA.69.8253	0.118443135708582	0.0276216042810328	29.2931575341054	7.9597888685932	0.0118534395114554	44.7296051548381	14.3272468657203	6.40796302894252	48.8832063229699	97.5506612871197	24.5093850052059	1.94074563068685	158.536903607935	111.337493958676	6.8677044159073	0.0582641802092224	123.731105160051	16.2299957501163	72.7768146471184	10.2875735873424	110.612039908094	145.971601545873	101.615386873496	33.5283248173189	10.5017464148185	24.6525970994189	34.7103281079754	46.1588631328952	0.201717918135014	4.6446407741562	0.803510974635069	1.88958043293903	5.35929540847276	112.852010672288	5.55269	0.0495512161505408	31.637805320974	0.195685291347335	13.5114546688486	2.04645953679348	13.6119240246049	33.7442118410855	9.26970820825038	80.6072251020173	40.794859833038	34.7400289367696	165.416780429424	15.8808757210871	85.7355027735333
TCGA.69.8254	0.0928317225689721	0.0341791767754409	23.6047608336718	5.66928359171764	0.0106976649986947	19.806323979113	5.0994225235754	4.77975694270569	52.0286684307277	75.8288210199933	22.2439684438825	1.32546059004884	166.764249897082	98.3412519558132	5.97575142422053	0.0669974206273643	74.4626645680168	16.3534197943953	112.07965417576	9.30913707046625	108.736915374595	132.676414071401	82.909864411935	16.1460205808835	6.56568476706703	24.6529659674138	20.0717637831438	40.3346028827757	0.283710553830464	4.47286520486264	0.873574273580645	1.2381948945909	4.7824902670299	111.280803658022	5.45600742433738	0.0793152830408142	24.7299214499675	0.165001959138898	18.3270696031811	1.45032434051788	15.6007286687161	40.1412322684028	10.6756168285495	83.3537440522994	35.7897339358684	13.8843027131963	158.599179168396	13.0169952654508	81.5538129953304
TCGA.69.8255	0.055075709477092	0.00476360720806593	6.84523065658487	3.00825225645856	0.0080412538421692	22.3111275738207	2.34171316481197	2.2798628394131	13.7083944101533	31.6957225132223	11.3591021235044	0.60830924598748	450.208816839246	81.5633323269371	5.55975	0.0449532844244583	48.7916880983663	16.7500209964307	118.668352641164	3.14890160620064	109.143434372555	69.1592799941959	22.2984025518717	7.07232243577341	3.29370928325558	24.6556977593134	19.8826842140419	31.4385519239679	0.129911929312056	3.64372268928881	1.03240660377364	2.42012572198625	2.14573386384525	108.89951118692	4.45482308644596	0.0177471520050466	17.3058544847606	0.0742713272956733	5.20033906528012	0.510916279563762	4.97600799269695	23.4561682792394	6.67951368251478	30.0705393550441	22.5600578823059	32.0557709530988	60.0364	11.3808982738115	52.1791786701265
TCGA.69.8453	0.0857127692484809	0.0251150113887643	19.2053766782651	5.14008233895855	0.010426428636391	20.0022055445347	7.32582991725123	4.57678737517068	43.7126280096866	64.5700841822333	20.6136078962447	0.610266384238623	195.018046443746	160.149452584592	6.0374397175586	0.0494703007770522	68.9576440696746	16.3617205430013	97.3920070361514	5.89042508976897	108.159059988411	93.3817075950562	74.623611698832	33.7248852628669	5.62725135228994	24.6502633293518	26.8602041891008	38.995102973868	0.228170955414849	4.4168998303598	0.884017870127684	1.01782986351129	3.80543477694737	110.914429158766	5.11338021311039	0.0552721265065017	24.0630252491877	0.134666435729301	14.4756391886976	0.819595198032394	9.45934168793523	24.3305943798103	7.48627939476711	90.2726537292397	36.2937692914231	3.81837258293087	121.230668306513	13.0897970337849	61.3842076129816
TCGA.69.A59K	0.0890173655466018	0.182977443993734	61.8676331164276	5.7710175873879	0.0106138668571514	50.4388016191484	3.34354149943728	5.50821321270288	93.8006377933038	186.880783711824	51.1821488046441	1.85290672612192	289.105826396026	203.222083846357	5.90402364211247	0.0936100192647535	196.644123078376	16.5543791733468	156.00659500202	17.8878898303706	109.835082697085	276.747234785654	87.9374199289865	17.5989434771344	19.3298350329064	24.657034019306	27.4919074077851	38.8879162379708	0.58968419914058	6.17204150395248	0.9297488857118	1.94410971598209	7.72320690280241	110.878748966674	5.22879203470327	0.244365382147146	23.1787031825432	0.184593172709387	35.3795314372954	1.96610840149859	45.2734234313869	111.297361436599	11.6284900910085	150.749156558051	32.6715627577598	41.9356220915556	191.119484600828	12.9813489050364	169.496270051759
TCGA.71.6725	0.104851980511907	0.059474341589929	102.087	6.31136912161109	0.0112306286643913	47.1089639916922	10.388285909747	5.4866048518254	59.6070606937324	187.201633524535	55.9074796797261	2.14700727368986	282.518787124331	143.89805969588	6.14594291882866	0.132087736485922	235.801329109524	16.4863979469703	139.842772043619	19.2287977955399	110.966583146907	175.425831119147	133.931270517049	30.9373768897671	25.4063105016943	24.6557216883595	26.0894197677222	40.0422610421937	0.311539035650704	4.82503811134472	0.89306622164227	2.00428669504596	7.07357916488304	111.558026657257	5.50724673282732	0.143823480950269	25.5479284808662	0.19986730928284	24.1731593204961	2.3268321788217	47.5141440538385	91.2835748682175	14.5153687550208	95.9962912257574	36.1216403091176	18.4010283202513	95.2139093809481	14.2560813702371	110.797654807465
TCGA.71.8520	0.0818607499967645	0.044581633077801	28.2738703934953	5.23033158708583	0.0101771541018196	31.457308398384	7.04248257686678	4.80050566938426	53.7728364490079	64.2264812276087	31.7966396510529	1.00322419946377	156.407883401278	27.5800103060107	6.27408738147323	0.0404578449079268	82.5568065727039	16.3758311274854	193.874119880683	11.6920559119891	106.717582326784	135.977308534654	61.8510178929193	7.91042966933798	6.05656282899668	24.6574563245975	21.1316203363106	38.484946090234	0.238738742385598	4.32989815522706	0.907055969640088	1.62869785310893	3.93251208570496	111.286727702527	4.95452272009319	0.122802107808053	25.1244939069584	0.125107717490368	21.7804176405629	4.17622805013311	14.1729348242002	54.0029326640657	8.4427447303774	92.7924221654218	29.9634974507494	293.440937201335	78.0443888723033	13.9091955017383	64.372962286623
TCGA.73.4658	0.101460528761491	0.0477153179506148	40.1187432224525	6.52307895703698	0.0112563830781341	30.1320446769454	11.5266729206603	6.53179507397826	58.4032479238736	133.197279450597	31.8505471428015	0.993061149630874	148.60726055125	76.6775963843641	6.4335362909837	0.0529892741383841	95.5262109576031	16.307501309681	126.511662823109	10.6973230580355	107.546960674516	142.434931448906	89.396632035612	16.4961277638328	11.3980288856848	24.6554106128283	26.0526827970572	41.7366118506953	0.247208195601955	4.57264489483776	0.841894731520802	1.29698810605351	5.5978422929501	111.912660784987	5.45009985407319	0.124856249163793	27.8889403340879	0.133481426154348	17.0515799199375	3.36968985995388	16.9597057285113	62.8583677297663	8.52896825366221	127.226782437376	38.1455814727203	65.1075492802908	161.760613159115	14.7583198348822	104.467595776825
TCGA.73.4659	0.0795438338251595	0.0146525844141352	15.7432883512411	5.24562780884504	0.00970126420591189	25.9020346592483	5.97220888182115	4.10397223849744	56.2327623198754	81.0937634821854	45.3231486396925	0.540470594404278	326.320403202251	74.2335084797385	5.87592100170342	0.0330845886037951	102.979750003408	16.7440125976193	386.618460217134	5.92013173811139	116.145298376209	96.6445744788178	72.8890926250285	13.2217714147735	4.34372234272235	24.6586953800466	27.1409448052086	38.9430838911038	0.234393014378482	4.31414	1.01852078393682	2.05979077343084	4.8803389131552	111.31496900717	4.10884722487848	0.0583683969016911	24.2575403292356	0.141126998377461	17.8668411778872	1.63760479051393	7.78279933419801	25.012245512382	6.67521410150959	74.8330602300987	25.3618351955971	132.598748628959	84.5861262283101	12.3791311483168	61.8899978587972
TCGA.73.4662	0.0896452587992601	0.0414771895020922	38.5641120031414	5.71937050759282	0.0106717780696802	27.6856525890441	4.47518786678211	3.26077955772159	42.5627785033885	85.6540699293235	56.5233231088347	1.42094330426268	182.282796987149	92.4648600004338	6.11875304966024	0.06111345005575	117.731018248678	16.4861264698438	199.467745414108	8.99352032699321	110.300058359829	126.360175970801	84.775934074534	23.4810769268038	5.7582789589807	24.6566938785585	25.8525667392109	39.8296981986355	0.251842530839425	4.88222022142235	0.914183178340201	1.60566828679141	4.08126869408165	111.387591652472	5.00961344221348	0.110576876935618	24.6348738459526	0.191276895466785	22.9302271514738	2.46177259516782	19.4523559147777	52.7870034738457	9.10432860762335	107.703502926994	32.7110682068953	85.6194	62.9147666927255	13.5136749940335	72.2127047683262
TCGA.73.4666	0.0874932443554649	0.0463946992168431	28.7785967948726	6.50405842021354	0.0104122057579145	36.6738433364515	6.69639174994012	6.83065080567743	98.698364673413	106.607986945496	115.996397451164	0.446531586751666	401.805697648527	66.4058275633584	5.90691278089587	0.0318455450172582	150.03864963988	16.8625298807032	1067.98346820482	9.50073690808502	126.624728007602	159.233810112207	134.500744827291	12.0459502694155	5.2789786356178	24.6596479338679	58.2935346898943	43.981477151827	0.273960142372406	5.92578216978837	1.09817948695629	2.01131676430692	4.81407045518503	112.734062403372	3.29713472083936	0.11763609681363	26.7158385680766	0.220003724496491	41.4097623223665	1.17818409453084	14.5864989633882	91.9649144501265	6.50645470426312	114.859126029299	21.8830682376792	340.721020573399	173.370165966205	11.9465074590429	110.966842413861
TCGA.73.4668	0.111161044888072	0.0396428454947186	31.670611353906	8.98993596757447	0.011245357798309	19.9485413253108	8.67840825904043	5.39797602094267	120.281127757402	106.900459859692	108.905561957415	0.537606618468751	190.675683505738	37.5418423264489	6.23328584272303	0.0244553726243322	119.004268721034	16.6175042069104	451.018038817452	9.32188156599027	124.298100600281	142.553483638242	86.765856004091	8.71773869356978	2.79193447331787	24.6610394301652	44.3702709458893	49.2980773491505	0.330983957155161	5.51824215080891	0.98291455091517	1.85234371384453	4.40859850232326	113.623609258556	3.55174519190878	0.0957743036865184	31.1510743886899	0.228274282673953	45.8362111936719	2.47868359402526	17.467490333238	80.6284007944021	5.76533866712461	138.54737856439	27.1137358518452	1058.93353663272	130.05051774993	12.8996658159218	104.56681023239
TCGA.73.4670	0.08630753686464	0.00764780707381551	10.5058988471774	6.3023902719098	0.00981398772921842	13.4622588771025	5.64730128628096	3.23169739491163	45.8346974877754	61.0329719242174	83.2150574310093	0.245778955808599	265.170584263263	47.2570504524424	5.84200725647659	0.0125461269653003	59.8064404482388	16.765005848635	346.147242442205	3.80921861474794	121.469037521234	77.2922990854995	54.500142997264	10.2374909263694	1.25084197580895	24.6609283280612	25.1874248985187	42.001077572201	0.169235411060819	3.81714898674492	1.03957778385002	2.00984446521904	2.28193862977916	111.905005570742	3.28597931778819	0.0218924434053876	26.0744663598028	0.105942900063108	14.6787215087312	2.01916926743294	5.02621503963228	19.212695944818	3.92330532998269	66.1171353997603	25.2582561148096	1168.01981384984	94.1428403387945	11.6351642042502	44.3767299100944
TCGA.73.4675	0.0876894280246282	0.0140196216174236	21.8016621012568	5.59313083906859	0.0101457653325864	31.0733657906412	11.1243471486468	4.3246780610585	31.2678	66.096876779806	36.0166790617053	0.925887481060698	127.817278318211	37.7320711452277	6.40915014745058	0.0335448933713295	56.2068625645025	16.3442492379848	131.55201394545	8.89329922188931	107.055041423662	95.397566249326	48.6874027530272	14.4434927365469	4.55571059020131	24.6568316491182	19.4223530385782	38.9643556530823	0.140524430643265	3.87181427852627	0.865507363000209	1.39199093753342	3.13440870996565	111.033769932811	4.63960490173843	0.0401170678941868	25.0253677492683	0.0707949721430053	9.68717771441063	3.47109081190028	9.88377076493934	17.1379084041746	6.23881041339288	79.0965546181163	33.9383336796737	229.662292099901	108.262582258351	14.3284457902063	64.0032623656506
TCGA.73.4676	0.108446890766896	0.0517712249836796	48.2738277752336	7.80001520014305	0.0111608209720546	27.5533947954875	9.85142533630814	7.02765968540035	86.3979799857187	151.866056242485	53.4632508849048	1.19005047361753	242.597435027951	99.1081583503686	6.22566584285097	0.0490259382036127	121.343890251527	16.5698185853333	276.345495120883	16.325080527287	119.774360292563	175.147648422481	119.328616954171	21.1888683664899	13.3406502869919	24.6560015351003	33.0044424305658	45.9567781803472	0.293533051210647	5.01585982993372	0.955731797853229	2.15633503346473	5.89802636006966	113.194131354296	4.18305468521975	0.173865284345871	29.2915234771128	0.186222370803609	32.5100824351426	0.99526289770257	32.3656231140946	128.399462835186	8.98304496867216	137.120720640199	28.7405610383803	50.9366	189.220525214007	13.3646194301477	152.53292235837
TCGA.73.4677	0.0957098351284153	0.0152533691492352	16.3647809180389	5.63233396686217	0.0106986142486518	27.2872926431858	9.99898593732809	4.23453202256782	32.9029733396702	70.4545836833406	21.1398689292491	1.24418191399346	139.103800328112	97.420531084761	6.4130585789135	0.0538938854730395	82.6119903446998	16.2510633532295	70.2107773357982	5.42866068402665	104.761498917587	97.187454403316	69.010299794315	29.395125559214	5.91500706700011	24.6528244815922	20.4924927420627	39.7424517321764	0.115332144914413	3.28696068393455	0.798849337649348	1.42713698293679	3.90059444254915	111.143456107455	5.95449802313965	0.0370036553693589	25.998399863333	0.0844081652636694	8.68529876608864	2.35488092684257	8.85774864884091	23.554690443336	8.3853239057697	61.1244045957978	40.6389364201788	32.8035422293226	146.373571440381	14.566930623867	55.0248438043189
TCGA.73.7498	0.0837774173115933	0.0157847325200394	25.7617467361175	4.65577134768013	0.0103215154741067	33.0361247481124	7.87010892811131	3.71043759972008	24.1992781388441	65.1189885153164	16.622488124832	1.14050115036623	129.947492746358	166.109241651623	6.33532088723911	0.0569174051106617	84.6820679474426	16.1618893355195	42.6016063119906	4.77329558642585	100.024914385327	89.6624594020014	46.0627809166574	41.0281040851269	5.54959034206829	24.6498193456175	15.3711123603913	36.4357182053248	0.123785301009878	3.00668419470218	0.789237401433506	1.29477854618234	3.95309498599807	110.129190849549	6.20105749459456	0.0355876256491683	23.4996938578863	0.100289336799577	9.36610452234948	1.67396842501343	9.13843593599218	27.2216788904677	8.9044791861802	59.5399732398502	44.3873830184581	6.02380987737075	64.5022569444228	14.8305938567732	46.7610623174582
TCGA.73.7499	0.0786068827830959	0.0149999525415294	12.5329879148664	5.0429577677981	0.00936490131886727	22.7137757430161	4.10242189527959	3.33689303797628	29.1470018758827	46.883119923044	29.2720934766169	0.852061703615902	304.052994730234	46.4115832941229	5.70871162988235	0.0453966795296287	99.6103529142561	16.7032337079164	270.105584038551	5.42570755461482	113.338833241605	99.9566318861666	54.1147844763277	8.3189623184077	5.07052205507889	24.6593283198834	18.0691889084528	38.0866086394495	0.178843092264544	3.60532091327621	1.00680818431432	2.3793942218765	3.62449904654529	110.909630862491	4.80313756861319	0.0334979718379262	23.0120727698546	0.119947456694621	10.9746571682922	2.29016759522956	7.87102812487335	32.150144315109	7.73188740957654	46.3676129068072	24.8762271619888	197.779747930493	68.961920676906	12.1089421469821	59.3912362604706
TCGA.73.A9RS	0.0782205871822408	0.034589991846876	13.5698691106294	4.37666462162766	0.00970319850695475	31.930666946523	2.59099620398007	3.8529442957816	19.8203537275826	66.4389161740258	14.8964208623556	2.30946588261595	262.83380796938	88.1442927340902	5.84187877400729	0.102791873526668	113.42103897038	16.481157460023	51.5159082440683	6.28157927325578	105.476941627814	144.197055188313	59.9476629522126	14.862375252364	10.871573808047	24.6547237583203	16.1270227981878	35.321653177569	0.166879752699822	3.66815489441965	0.891330039769187	2.2300673649986	5.12970147740467	109.91684554303	6.1541637941384	0.0450875095856437	21.2843643941168	0.0912937759182438	8.67102460409832	2.19354235619874	8.24664189110671	36.9847399909856	14.0600982881227	54.3728005371928	32.7101768052782	28.5805122688382	103.618486917427	12.7994372244727	59.8058742901476
TCGA.75.5125	0.0921529912925004	0.0336431812036873	30.635718312504	6.46891868828564	0.0104664922587992	24.1719811892274	4.63906328950621	4.12144778727419	53.1369647697662	99.9182495341765	60.9451399303745	0.604807496804863	243.311856474857	61.2167143779305	6.07870055305765	0.0325601132124409	134.550662631261	16.5982758966049	272.576068298192	5.59181436534655	117.747394374413	115.74212740595	92.3191560067062	16.4688320506156	4.22468616527488	24.6591190122264	30.3334861198431	42.7809743843112	0.273827328504908	4.57350945600749	0.98164862787567	1.96733582434974	2.89012691294689	112.22569502905	4.03742163438899	0.0802637035172414	26.4654944731653	0.171319509251492	21.8094652936435	1.94526557474345	15.0126815255657	70.1979266021125	6.42646557840298	85.6155030461291	28.229412231349	273.216012943905	82.7702524755306	12.6383772589922	97.2713074660572
TCGA.75.5146	0.0776113315028001	0.00611617499012876	12.8362332097946	3.87285203463731	0.00954345379585996	18.676905397529	9.12700097417104	2.14951890458782	12.1074249580486	36.8332376773382	5.96354300146522	2.25408715249556	128.050661649946	135.628749091289	6.06422856113069	0.0667912577837677	49.0650162040905	16.0910303283884	27.0477531948276	3.99710578642265	95.8805475168912	90.840921130016	23.4893993254982	35.7171563787456	5.45296169471405	24.6474554691316	9.0191363804361	33.4211203695334	0.0817645442801916	2.62669159422198	0.77179596453113	1.26602677792367	3.0344449209595	109.332674675731	7.36759031494156	0.0203368573297055	20.7226676023847	0.0445472488087584	4.79250162255284	0.989976204686618	7.83198430180756	30.4343580016486	9.89950247146935	45.3190475765161	45.2949	1.32626810289348	95.1130892736995	14.0415917343381	49.0503872883511
TCGA.75.5147	0.0849646990392452	0.0212575642451257	24.2225934725949	5.80987997041795	0.0097566634536198	16.0175109400171	6.46389846522565	3.99170405627697	41.1928024183464	65.1397946856697	39.9206371827923	0.993208002503691	302.369067372667	81.0248978839414	5.63831671393654	0.0504760528433696	92.3478513838489	16.7245793454208	393.899388083251	7.09157892453965	117.967784479772	127.887	70.556160057711	14.9652416457069	9.97999638074757	24.6576805286498	31.5118338266126	41.2748023223041	0.318213361160926	5.21381565158333	1.03922159742963	1.92873	4.16349396859036	111.74098100166	4.17606802178533	0.0551631417089061	24.6169683784408	0.162029828504224	19.2636664575222	1.16817611596372	15.6546528029946	50.6553924415623	9.11477307443525	65.0409358319602	25.9105058977973	75.7560433792468	100.865916843345	11.5768941932385	90.952914968993
TCGA.75.6206	0.0872670121738764	0.0173300972024637	25.8333548021395	4.46356	0.0105363659375386	30.2301624884072	9.77086158597968	3.76340020801236	20.867680642383	87.7897423988795	13.3759711767806	2.3624473973803	77.2034928803864	86.4504702503127	6.40779916824441	0.0967947209605594	100.749009021508	15.9796032120573	34.6246496469648	6.34579635600011	92.2959083879331	82.9673783484774	42.8865682787055	29.124817700233	6.0427956111873	24.6526711107052	13.3127411381831	34.7268301278436	0.118942048698475	3.02553619166655	0.710292780117387	0.975803339640823	4.94726481658509	109.439880404636	8.00167119979392	0.0421645240694245	22.8399497169864	0.081751057946688	4.94126260061074	6.67556721156487	8.44988098279251	23.0073471644889	7.44807672017603	53.6094669348992	53.3192714588551	30.9341787921986	83.7777891051507	15.5389340106063	63.5814375298957
TCGA.75.6212	0.0792765719541292	0.00935711343726213	8.03988854217683	4.46731977296786	0.0100150406923274	22.8311694092293	6.76406889813177	3.10283654465393	9.70430383788823	33.3271	9.23477039711823	0.992040634642361	124.604583566574	98.4795174629704	6.42627393903103	0.0311598545777858	27.6601413295199	16.0851705748616	45.3541152640429	3.84448984677675	97.8815801036973	80.6661405600672	33.2740007592912	26.4330627353641	4.2330192765885	24.6485369397702	11.0958866365643	36.3758929424052	0.103356941810371	2.9605724423994	0.784575608857949	1.26449164876165	2.9638101856882	110.207942648981	6.2800373780664	0.0221390206746156	23.648693940023	0.0545108558435344	5.58902906225881	1.48877566628294	5.47585156856624	20.223037389156	7.54053993401423	56.5946459407137	42.8797335462195	5.09921114103764	68.4530525733215	14.9468321216589	40.1106000050319
TCGA.75.6214	0.10916595378983	0.0394847664766044	34.4225551242386	8.58850135554566	0.0111732077131111	10.5696990596284	6.94174234361358	5.99144299772768	101.800885079105	95.3248495492085	86.6513038355825	0.35285872489769	272.451885135246	73.2627981415996	5.94873562073135	0.0239239469841666	97.8954037214619	16.6941980724253	478.50743241623	8.16504537541105	127.051879840903	94.6261487983485	123.808097405177	15.0571675515222	3.55441259509802	24.6578429669668	48.8028197886573	49.5659984720456	0.35055243134672	5.04227813219633	1.04405997146632	1.57690310112848	3.35189226141449	113.603199587069	3.34891311621721	0.0746280922795831	30.3887732905871	0.243427020169228	44.007554192822	1.11902680498682	18.614240208721	98.1504804362699	4.93646401748225	122.515264085664	26.7408448117137	128.86311496276	170.142476182765	11.7103000853414	111.532405305129
TCGA.75.7025	0.0848758687192631	0.0108380817451638	14.4496538680182	5.10131476407905	0.0102983625968781	20.6486635635631	7.71969193107013	3.94683342119249	22.0420729793579	46.1339269616694	16.6743854670774	0.855473097266138	104.661866207184	76.5144821253912	6.41187893789041	0.0421732421510465	65.1411704307385	16.143753565645	80.4733268678247	4.39933232802293	101.835092304234	79.8371459375695	42.7803053075068	25.8071209981782	3.9929099521152	24.6517723693498	19.4545038587473	38.7138807290468	0.135133235934976	3.34656047690779	0.800233974659725	1.13815629513724	3.12829925368059	110.878797859596	5.84494428102449	0.0267954420029356	25.2088775748569	0.0929512728556915	8.32049373209461	2.71015961055049	6.00477704938495	25.2787200072807	6.81543545089994	53.5162094799152	41.6691944587287	22.7551539468847	60.0084806083863	14.5735680436458	56.1853545552588
TCGA.75.7027	0.0926762596418425	0.0103459311202513	15.0909056792838	6.78874810051408	0.0100738400309672	16.3430473871605	5.4071604413849	3.6376302623248	53.6040289757679	59.6402459378992	81.8737148960535	0.300642516460558	232.177985881135	30.7612545347205	5.93928840882563	0.0171795498324694	53.115139250487	16.7081110801453	353.857609398434	4.73877086726072	123.086157677712	78.0935038232317	62.0959015509493	7.81028344243583	1.48599435194303	24.6613616811915	33.5112906938037	43.792816362241	0.210213405413363	5.60781345560406	1.0439762309677	1.63036271987468	2.47128378245583	112.525366499186	3.49568722269716	0.0336216708301033	26.5705021659798	0.164709247989515	18.2726056679944	1.82930336420797	8.02345	21.5224451503851	3.4372316007118	78.4193070116239	23.7950470188685	1583.25223060209	106.300734179899	11.8087396983013	64.2628201181059
TCGA.78.7143	0.077481390626282	0.0348922851843026	23.7490910211981	4.79174448880875	0.00995149796064102	27.0073787960685	3.20677274573251	4.25250195345556	39.1475080210417	55.6349982930671	27.4447015767974	0.915976629008644	312.809422729356	297.711950449721	5.84722317828853	0.0524178879300069	123.16486476067	16.5824579105887	159.902001138333	7.2519344196201	112.148115255049	129.261438746041	73.8741570653742	25.3157127594142	7.48852822216107	24.6510096909216	23.3532025117982	38.7024381984994	0.240744568043469	4.74257168559807	0.963318434016162	1.83709899850203	4.65358787431979	111.025279828733	4.70292938290633	0.0723462916079754	22.9096907150995	0.172874494282051	19.0760205840823	0.382033213043989	14.0862517447223	47.7884511090808	9.47467417652545	75.6664112057734	29.2638744287383	4.71931766836138	85.6051999425936	12.4317366771997	75.792460942642
TCGA.78.7145	0.100309059672283	0.0544545057254923	31.2725038686526	7.2420825861368	0.0108313133802186	25.5910674560459	11.9921856883012	6.47314373434914	99.5655837577428	107.335007682638	42.8447910243961	0.80595299944502	231.644042462276	65.0887353600176	6.16439307096391	0.0365341053792496	137.852979611855	16.5295677427596	255.406114289511	10.5361739590481	115.972790634509	157.714823561485	84.7046423910675	12.1360805618751	8.11188899276847	24.6577337995706	30.2059975900689	44.3211281996135	0.328148910893147	4.74295810845391	0.958500650217826	1.93759604580098	3.92729758422056	112.444925924142	4.40653538699132	0.141623758987152	28.3527324758439	0.190874826780007	30.5578572415486	2.10940292375129	20.9892324830529	71.0810429957433	6.30805416599781	130.723497158852	30.1015895175615	250.370053573156	184.690166875815	13.0803209994948	126.807127137203
TCGA.78.7146	0.105628388842289	0.14975535536839	46.8576508696304	8.4104744953879	0.0115107577690961	42.8552324249825	5.71379190563883	9.0401682305096	122.228439097311	158.049429625002	145.200669567854	0.587181983380659	391.796186198627	155.414151463446	6.19785481067261	0.0417499466417898	239.688301155338	16.7204859558044	389.743776315676	7.55047410550787	125.631786963435	211.433223303716	169.047223372773	22.3341167725438	17.2828233707397	24.6580053946506	50.4935994712404	49.4181714669591	0.371957327703448	5.3451625233079	1.03368248195032	2.56918392867842	5.74482412840176	113.832480181473	3.64207518751589	0.239902916059866	31.7020398692305	0.290808348685951	44.674948040708	1.27178166664199	20.8066804470371	140.539930533608	6.81921460143636	150.326450906473	27.7524928845794	341.073987760742	177.215872576756	12.8098816150141	186.771821437836
TCGA.78.7147	0.0884897729748592	0.0746155713181247	43.3182395131824	5.69280496623187	0.0103015570737974	37.3865501956044	7.38609052110164	6.64210516089691	63.6948073141008	75.1951318855692	25.5353291005151	1.83614841863568	271.146530764248	79.2529497449922	5.84709008986711	0.0795271682347198	114.732769562192	16.5532025499106	200.061371173073	17.5089966564127	112.032278184533	176.550305593623	103.423064189532	11.2115486685694	15.1910335562814	24.6545106066277	28.9936530407415	39.7829684718672	0.258079897127061	5.09322898776174	0.951072314333005	1.97959650283865	7.08258002324532	111.230237561232	5.05558210454993	0.130723888558682	24.3581746786743	0.190264410744923	27.3799822427089	1.45844288551152	23.0167726793258	63.9263696675943	13.6451946780956	87.0263780086274	29.4129461964936	17.0062749332375	219.219096935834	12.8181189637673	114.383270727355
TCGA.78.7148	0.0846905072992477	0.0257368714986755	24.9981691402322	5.0398310509884	0.00995790327712702	18.6509088349701	7.27911144412721	4.30281228758213	36.1236867332722	82.4329344453092	25.8339080557109	0.658258558637797	221.007318069098	102.018372542176	5.83292600977888	0.0427121159224681	84.659400698003	16.4919053219627	123.403116454875	5.44864956676813	108.992562865962	117.815218137309	68.2714930761729	24.3249122884844	6.01232356431918	24.6541840050132	18.2328328131769	37.8004944389598	0.138093525966676	3.55408852211745	0.923194774128757	1.53123992342047	3.47053954102172	110.637356340542	4.8669420710903	0.0569735039038201	22.9933094341327	0.0971685610469751	14.1502	1.57852280094251	15.043394590874	31.8854036101444	5.99373104783383	80.1605904214382	32.5269830004171	37.160419799114	124.697376250592	12.3403650104453	71.3245603685818
TCGA.78.7149	0.0935542980881141	0.0192434191852492	21.6603899355608	5.22873731073887	0.0104868734377499	27.3922218142896	10.2282463271483	3.78618154930269	22.9390442272852	55.5832574045053	11.9619768270309	1.91824919046876	122.613027153064	86.6729742098196	6.37835249394516	0.0601330926189504	85.1023604832038	16.1329286083677	39.3930030075073	6.7290682087526	100.037103515765	111.642542850108	45.1614778620846	21.4993013844658	12.0589454299862	24.6517555227833	11.8650349594828	37.5407945219733	0.127072927487851	2.98410918308435	0.778966078251034	1.46497000054384	4.31041259474039	110.524638983454	6.66271790272861	0.0345098206888138	24.6383142229984	0.0641349870020949	7.26068245360527	2.54642938753829	12.3862034430221	28.0980287852518	9.5808243889396	64.9852177251085	43.7409497756441	16.5725503311954	88.0445179096639	14.9767982134455	58.1852668159259
TCGA.78.7150	0.0997095295049939	0.0354951959003093	44.5518328813776	7.3217214558635	0.0106635619750904	17.4573130745827	10.1800254091469	7.32818186495559	98.7744983074381	116.778886442914	54.4213053628486	0.74997512050969	216.607641258245	39.4404075430168	6.00201664288735	0.0344155039971929	105.407186899538	16.5908882525543	327.190032614268	11.2455391280229	118.837702839924	173.335253950806	86.8611920096814	7.6143747886289	6.30722531539285	24.6598758476943	43.5685459457661	44.3181979056435	0.431270724836917	5.65560361260116	0.998899709208446	2.12336611954397	3.38059910397385	112.673620874249	3.90509030723843	0.111414526968136	27.9782591737395	0.188041981452952	31.5499607749912	2.74651342448459	21.0646752500035	88.7318594154781	5.90875241375076	102.055771793378	26.8707338368232	739.847642488014	241.242788205882	12.1942290701745	112.229701761126
TCGA.78.7152	0.0769907280932503	0.0200152261275369	27.4514000586865	3.77031384848297	0.00983569418987298	38.6193397150289	5.2786134374008	2.54049149365993	14.8524392421626	60.3773072563821	11.5320268484115	2.13241186710156	134.657581424634	91.2807094592941	6.1949571964466	0.102750392695436	79.3107199968482	16.1513317715698	37.8762380271422	6.6091279657131	95.0320473237675	109.068215599561	35.5315903100072	29.4605356023463	8.65537470150934	24.6514649518195	9.49414601683163	32.4935629526065	0.122577435650072	3.02393896528453	0.772196857221771	1.37079245808686	4.07545074839972	109.082554603365	7.30985486585495	0.0429335379255326	20.375320263294	0.0689058297646526	5.79380936330228	2.95753655509386	11.9547344332964	20.3147720979852	10.0672486685909	62.0360814125798	43.5196838558331	8.73469562514268	81.0174944553376	14.7288152007244	49.4213677949393
TCGA.78.7153	0.0762258091446045	0.0214884385333664	23.6995533784443	3.94581722352044	0.00956312848384078	29.8027191436541	3.76110060014608	2.53679996616759	10.4687455897247	57.4576299737107	10.0412834729764	2.28867481324282	182.850304452222	67.4987461418593	6.00170893791569	0.0945819675748349	81.5568891665719	16.3255430493785	58.9280374220624	5.62441895992591	100.131707171096	133.963625815715	38.9762362692898	16.5911654829347	10.5812935340573	24.6529166814401	7.32934431906298	33.3001964977984	0.0978081511205613	2.59834704592479	0.841496505622437	1.94369396532184	4.47206628870876	109.611301418432	6.54066354700243	0.040387198640913	21.0420912951008	0.0660236279713305	6.75089201384454	2.01144464433098	10.8077399667604	21.8386064035136	11.5616986983432	49.1119060247202	34.2991769586487	10.7283710791332	66.6324049631422	13.8564800799407	49.9772548720946
TCGA.78.7154	0.0781692577341082	0.0446563742607719	30.0383847505582	4.61362464797276	0.00965543894690809	19.9798235766826	5.13498945112834	4.09103191078091	38.9360394199115	114.567508027294	18.700964855152	0.983860083613332	262.452766442883	60.4758427768328	5.62554778432488	0.0726705098869702	64.4851532320288	16.5976352606393	230.427609344543	6.94153638215152	112.019755008975	138.431982107122	96.7115712560678	11.9669999002109	11.4617511097718	24.6542942902522	21.7520757763005	36.7727445977688	0.220201633049347	4.50214249459626	0.966939047762299	1.49327135483563	5.20068147868814	110.752202224266	4.68805973930562	0.0683582352515603	21.653551608303	0.12758543298019	16.3019441637009	1.04786040710863	23.8607	49.8044926511863	11.1162009468114	77.7610330798187	26.968841524735	18.3659845780601	204.376348436605	11.7332145702841	131.062229905067
TCGA.78.7155	0.0526078052451104	0.0078325228982349	10.8213422709892	2.51611757794317	0.00790178222179773	21.0511923512555	0.596803304195408	1.76340253138812	12.8693698133155	37.6728394642946	15.2860451839534	0.482624368666427	490.680438115159	134.63642016278	5.30746453566097	0.0648565133092681	59.0971924882272	16.7914860656942	134.339664964527	2.63894164655102	106.802709516617	72.0947149158127	18.3419038985509	15.8602606585602	2.69872205394467	24.6541469604645	11.577126665938	29.9832535605066	0.24679163442291	3.92258620808309	1.04296333968037	2.3519451728789	3.01806166215246	108.368598534066	4.73191192469003	0.0232313328722999	15.6146193149855	0.109431616519571	9.27938558556403	0.339383169200188	11.3156601724282	25.399852299477	7.42067765192092	40.5496557269277	23.0312502041774	9.84635981557865	56.6913924065006	10.7660579054647	33.3826965910451
TCGA.78.7156	0.0740962173423947	0.0140374008730103	9.32479589030961	3.45264298770837	0.00982580952419461	25.3943503169023	7.40832487523657	3.17264459030442	14.4948633748938	45.2513664356217	4.32191966421045	2.86031835759826	125.232534242052	272.717212213902	6.27355287973538	0.0983723052103541	62.9375856621253	16.0070678751269	17.8609701381065	5.91285346677892	91.0076445546555	110.641	34.2348814571535	52.4918093655905	7.14528453839217	24.6450052192001	9.35898336621051	32.3164396020837	0.0822993421512275	2.4645554354539	0.719022633042496	1.3344573611904	5.99830943920383	108.782	8.26272552024998	0.0262783328075188	20.6107433087506	0.0543725162456466	4.82960641844794	1.29020800303715	5.3413367663463	22.2426851088873	9.76767969397196	43.9424374118179	50.4616224757656	0.787955209851719	104.05415597908	15.0426852527878	38.6026765929329
TCGA.78.7158	0.0680774166947242	0.0107158271069064	9.24295611113896	3.43813204647753	0.00904453048772797	15.3425388966129	2.71945329003718	2.36613	10.057181034262	26.6275537839433	16.4544721532289	1.28550860885677	153.188201467441	49.5327877791783	5.67818906927823	0.0421382946542584	52.8595859434008	16.4093453740582	102.799618121297	3.89554414153652	100.827260594288	64.629473692251	26.7773939287439	11.0738782296861	1.66459743092208	24.6545055079269	8.08380511474665	32.2344003187181	0.105673250334222	2.42549468015462	0.871185882231783	1.51490707243668	3.24718031400886	109.007136923894	6.00201248095654	0.0179818019181527	19.3780759547852	0.0703452073144102	6.57824076777586	2.34241629992147	5.64660938036766	14.4955848236963	6.28548512081603	39.0084116925575	31.7558591025337	40.8741626392352	52.1859563513347	12.3781348204647	28.6361717476641
TCGA.78.7159	0.0796133638419523	0.0239771651245729	22.8376012627279	4.79664864898039	0.00977856655466492	36.991075534618	4.56898845308512	3.36657437790772	37.1406911991674	72.6834491640108	40.9648355453553	1.29340862992285	259.77791144504	91.9372676450556	6.09352803139571	0.0565681533676525	108.856757344253	16.5368640797761	127.24809712858	8.09980321904637	108.391676982417	136.719001520779	44.9643291547471	16.7258590089354	9.41235841597415	24.6573815614991	15.7802650377629	37.4509534723452	0.187893144584688	3.79485430101564	0.919858316583084	2.34586256393863	5.00628527745209	111.013365620502	5.09111798244605	0.0579898429706178	23.8855808547487	0.120972456613695	14.7400927178621	1.91381297715938	12.8596915619293	40.1411861249541	10.4125433154473	73.2595811482732	30.683108199302	124.060674288553	87.2671494285783	13.6260748941513	65.864915299134
TCGA.78.7160	0.0854361549385096	0.0177167911347759	13.466490809575	5.13661768370999	0.0101916497865668	19.2986497958536	6.93159014796549	3.90136584041622	31.8199558976986	68.7226490088129	19.3594679943508	0.596781703579543	156.27708312178	61.8880075967868	6.19505965925189	0.0378467861815332	81.0681875342125	16.3882435111367	109.42875497899	5.40193292531747	107.351511742123	100.054248584247	64.5203717001121	16.6848546756925	3.16185944512689	24.6546896935201	17.2167258571559	38.9246957001872	0.146186773250199	3.32262637537469	0.869856771400782	1.55168599131988	4.01570964356312	111.237526467327	5.15933444662747	0.0393238541913555	24.7596573490255	0.0804749142313732	9.91351708444355	2.37757762980198	7.84928382380514	30.8604429998297	5.39740409456406	79.1092120372147	33.1661573585532	69.3072263038896	82.5265474546245	13.4084556437997	50.6677912606651
TCGA.78.7161	0.0937848549805589	0.0259829669995296	24.6046437882119	5.81806995654391	0.0106805693030453	38.6124926271674	7.62241968281411	5.76230105613514	47.6306324302945	63.4176405789981	20.7985399008028	2.94266121267278	150.503286445025	59.176975900158	6.39824971761542	0.0751226730388773	149.691019565377	16.2867180537418	89.3803156435701	12.5036914047905	105.72253510318	166.74461034939	63.9755275518956	17.3337506608787	15.8655477838532	24.6549143402775	27.5443228489604	40.4158495925519	0.266771417763674	4.33318088033675	0.826627045197086	2.01772139601809	7.15429462309616	111.576472085454	6.05605282277085	0.0741775881804969	26.8235795417635	0.155933789860943	12.190584448468	3.18342443686362	10.1784583379685	35.3634878623683	12.9572770941726	68.3208327049318	37.1833135556816	60.7557021237667	163.687456801677	14.715353739676	70.8099712176883
TCGA.78.7162	0.0706185223664237	0.0161210030119252	12.9758396562171	3.60678756266337	0.00948234968146515	17.6347509374261	6.21875675577271	3.00717826997512	14.5936566019137	53.0983272592942	9.90762884441626	1.02084338759896	181.23935596322	251.931427880518	6.02327708429102	0.0506213690300304	51.6138429708973	16.2814955990691	46.0690203735862	4.02314435996165	98.2183462387165	94.3821026920586	33.9562593104743	34.4360795808819	5.0898935746678	24.6483239439633	9.73488259623058	32.904431781548	0.0910466086388601	2.65292350172961	0.822532647355331	1.3492655425226	3.81012252408842	109.220064213522	6.0071555032282	0.0335312434277233	20.8180838773359	0.052715201733938	8.24693069261735	0.904928828844661	7.23162480517314	21.6214894967238	8.26878996430921	56.4556613819606	39.8550970259027	2.34403161179878	69.0825952786802	13.643302050384	41.2193123696063
TCGA.78.7163	0.088505242287769	0.0479404346430241	68.4149275795986	4.90082216892692	0.0110087916327594	93.9205561277784	13.9118357182021	4.0410953236752	36.2973811825548	144.425208308689	33.0555113583923	6.15738271970093	173.091703467041	425.217201857169	6.35362345269659	0.16191914047094	116.629970428862	16.2140471210224	96.189132487974	17.512900167354	98.718793894448	210.141445060795	125.930141188911	99.9961506373993	41.4026448532473	24.6514803475801	29.4903417809757	35.648263110974	0.163947791005022	5.77538582998548	0.803060670415829	0.98644076996491	7.88545193981506	109.993902884635	6.76799595817139	0.115802706537202	23.3871959654031	0.140530881723722	10.6012026416313	2.60537343944877	21.9895984198456	41.6055484048801	12.1259105597139	89.4413950517492	50.287251524196	7.08389883255914	104.830874149591	15.8347262871065	171.261348695041
TCGA.78.7166	0.0930307093956937	0.0107439074417334	14.5997952564388	5.96056841877685	0.0101407247689212	19.5760317489867	8.65618665632384	3.33317284770763	26.1094401562235	49.4568171886396	23.766240432728	0.703783413873979	247.137257056576	65.0312026547401	5.98433340492398	0.0265555103691887	67.4747058776644	16.4833565039802	118.948359124615	4.51455664989483	113.711983605357	96.7163037296398	54.567402422286	15.0308976635264	4.1784	24.6551131495671	15.298090764354	40.1287659698028	0.142448689225206	3.73792638131958	0.94333998261805	1.68898690017864	2.47345656619165	111.289467099393	4.6141812521021	0.0255377322684169	24.6756674577913	0.093280218566007	10.6161464019339	1.17719721512461	9.7719	19.7882922446062	6.86132058974664	62.8288119139887	30.477142456646	39.0602055145709	97.8134345427284	12.6384324192441	60.3520998642263
TCGA.78.7167	0.0955298018121438	0.0115746549541114	35.3859802026274	5.12562066446861	0.0106482606722332	24.0200240489903	9.82964844501448	3.54872710122781	23.4513875191682	63.5147875555224	15.8275959474367	2.5294424743449	81.8887051068269	76.4354767344211	6.21825283709312	0.0884782869516927	100.434784235325	16.0530405473066	42.3192274044636	5.62906052521239	98.6840724714861	86.1473591165149	38.621489796542	35.9434261408163	4.85602288986889	24.6528253910503	16.2648135756685	37.3788504496976	0.141184443193487	3.33975830426859	0.74539823222376	1.03612278731169	4.76045653074267	110.103175918454	7.21288146376016	0.0263199165467391	23.7358337968697	0.102838853687865	6.68247556369996	3.97813879265373	9.93447624870107	26.1925242193096	7.38972271657407	45.7767303513876	49.1318740284568	31.5881965826433	80.3388107852675	14.5660314682346	66.5453171824908
TCGA.78.7220	0.0853617551034008	0.00909763310459952	23.7149358121254	5.35153283532973	0.00963694182002653	13.0480217958246	4.33683820208733	4.27051931609371	27.7352802448428	77.1038456265424	35.5392450258217	0.960219436162357	306.941991481677	133.60696287151	5.54085886262258	0.0455641440684437	143.751477437014	16.6589778268744	113.581076918586	5.31890581129343	116.38794493046	91.8182088197146	46.648123592318	24.7082762209428	2.51010275511939	24.6552520809765	22.3050526546392	38.9540847496377	0.224919740194446	4.02102948775827	1.00093050832285	1.83338077338003	2.85725969715733	110.970134898237	4.30829799364596	0.0320576893864206	22.5970674841784	0.132115848720825	11.0244904397538	0.662945349324602	14.3481524373303	41.9349121712551	6.22987103366114	47.9776652766627	28.7525707392817	33.3418181280628	103.339270803208	10.9660828877743	78.166273681356
TCGA.78.7535	0.088102830293049	0.0226608349211374	32.1714091374389	5.78001114043989	0.0102305774073501	38.6958988177328	9.08782508646107	4.46564340708758	31.8979205108169	83.3932066446801	27.3160383513033	1.12395914676185	258.667432598269	36.8511141382711	6.14314053688645	0.0336002347168235	92.4376692949195	16.5066446863756	194.791397629909	10.5266155184641	111.597564541451	107.333387626512	69.7139530786959	5.8547924916269	9.17374988077863	24.6572084766794	14.9899991081067	38.7634302253792	0.186901119894031	4.02084429946286	0.947369062067035	2.37255938775579	4.11603663347843	111.224602931872	4.78444892899937	0.0835702383088895	24.4146006809223	0.107775881401354	17.4125320982298	2.45209773693196	17.4144131229603	43.6249322844446	9.71691144476342	77.5648562180372	27.3713837995543	100.176438628672	88.5008285967892	13.7382310167481	90.2065475932091
TCGA.78.7536	0.0719172794276105	0.0265990077200818	16.4138870683189	4.61549356075172	0.00920398724794176	34.0169759492485	1.78229707837585	3.31404609143298	52.0264195398994	55.6785684463285	40.7919764595796	0.873372362519953	468.540849944885	102.994217613893	5.56298778813498	0.0602871768865525	189.500187758826	16.8623636062381	217.141237882654	5.96570158849588	116.063006314843	129.220900212274	62.0961291534841	8.91463366745971	8.95807812409021	24.6607399836101	29.6861726943296	37.279674299217	0.290917817974271	4.51870136594694	1.06207065724301	3.25656884743278	5.54577900466603	110.729047527213	4.60907837860722	0.055755659713346	21.7907381693867	0.214491231269099	14.8393857925103	1.33816237487792	8.63766710385217	56.3792168876788	8.17470497729587	69.9051522974431	22.7052256089076	281.091174777594	125.290219060879	11.4324814091296	78.5739300161727
TCGA.78.7537	0.0779388776676951	0.0110325835281094	17.3350878057918	4.21012592184659	0.0097212497510502	39.5440123011244	9.58361754123938	4.47559824133586	19.5775129581955	59.2984772225678	14.8580506963141	1.91994173957243	116.006881765817	40.8576009479758	6.31657873918827	0.0495548068263762	48.8166438925132	16.1583169491282	71.5874303764242	7.00468731624111	96.6271542423613	75.2185012454695	34.1674729554081	12.4447690135475	5.65720111343109	24.6550844588217	13.2867805069375	34.3907121901897	0.123040914919155	3.10276620081699	0.792938841374673	1.2781866371492	3.51161629507098	109.642361915348	6.72070103010049	0.0424337095354409	21.8513500466904	0.0496545873006	5.14730370153657	4.9763715824981	9.02936137390429	14.9286013157681	9.24311130982935	55.270261893881	39.4053350420171	83.4556	77.5183164250854	15.1316869789084	46.1739974342798
TCGA.78.7539	0.0836162707863583	0.027319395364724	43.8397672061601	4.7012114331572	0.0101308011298872	29.7557144261428	8.01596577316602	3.20173486213844	26.9051402127403	77.825907750596	20.7760250860822	1.76165689685623	146.899860818285	107.231240679779	6.1287835131608	0.109598981773036	122.98172561851	16.3059640465036	93.774691677211	7.74507151687743	102.969088864461	111.535568734332	58.6018124126561	30.1299815305158	7.44261012962709	24.6521244164896	28.1220745100723	36.6258222840588	0.206108830119113	4.77844087016499	0.853332201427307	1.23688828871268	4.67066946489421	110.299290027914	5.8858372893139	0.0629700482569707	23.0125880578877	0.164974531310565	11.4124222554671	1.9347203533096	17.6065673965541	31.4180685531729	11.685413296842	72.6481445095642	37.8120879182853	10.2989705617383	72.1591631381144	14.0320890872836	58.145107617656
TCGA.78.7540	0.126037366034792	0.0373800518451137	65.5982780931514	8.38292557124333	0.0119564596271744	11.2381380195786	11.5756825195294	7.93827438020315	101.915334087516	139.696729234329	38.4935840780814	1.56191081796552	130.565053193415	99.2472590181167	6.05547103226016	0.079346364227276	129.69216519028	16.2814657780424	76.4171942164336	12.5479932451218	113.412649388598	139.207495512768	107.469531833769	27.8317731173209	13.9918677280046	24.6522983067172	44.5269270189149	46.6815928712454	0.378689100708331	5.35282524442318	0.856138470220804	0.981941708088226	4.31891313088041	112.486084291391	5.24433546203606	0.118280945704052	29.2081722995957	0.272227443364065	31.4106071172932	1.38252595303324	34.0799460105395	47.3209533676116	12.9636024056807	125.102674142694	41.1450762145245	7.70499	254.212518758439	12.8108693871657	128.03716154119
TCGA.78.7542	0.115593379405646	0.0384951471170899	47.8973482551733	9.54931717025052	0.0113889902252122	15.9650309724599	9.95375693603392	5.77846987400376	94.047302212422	135.965440654628	156.682658553617	0.295079056935627	383.328017224441	76.8725601483666	6.07495121490742	0.0184153246599978	92.9552745508789	16.7472721116577	542.493924896434	7.44382382017974	132.403208984102	108.890041019423	89.4619325302165	19.1102557077951	3.27622398270683	24.6575563014681	48.2496202392245	50.6198981245654	0.401648415758956	6.64306882638723	1.07372553791384	1.88946030150862	3.22987119082964	114.147996246111	2.89085018885918	0.0995064221649994	31.2357198535329	0.229375139977696	63.2077388932661	0.465105182627391	28.050930441221	86.4934979383058	6.44954	124.402697657941	24.6499571391798	101.412642095389	145.074703277001	12.3244493101938	104.275774652129
TCGA.78.7633	0.0695425706641023	0.0110544714044208	12.0546562709819	3.48688662701212	0.00929331516973042	12.7967641546595	4.90869742720965	2.41155741085481	12.721546697678	48.9994450927764	13.5075741574054	0.934788612419875	203.274755648502	285.058893560571	5.82072315832808	0.0521616925259732	64.5602127032471	16.3680463556463	60.7105628376304	4.14742986924546	100.396345449999	74.1554596843127	31.0811342173392	38.1938046109947	2.56811604133006	24.6486013978228	11.3727828519898	32.7690318387866	0.0983077333797713	2.77141887944217	0.857538613963291	1.36606533026304	3.71877844618468	109.077627560908	5.70669470764936	0.0271441846828234	19.9367368168739	0.0601243139443536	7.8939456394648	0.620828880154793	7.05785924661038	22.5250720514227	5.99860046206379	44.4055875014642	36.6745406105083	2.6645066101822	58.7906249675346	12.7399125460396	30.9936229293813
TCGA.78.8640	0.0727067850112331	0.0135437212783398	14.1777266629666	4.07153211097294	0.0092162043011348	18.0524068129543	5.07236677017693	2.52892147775073	33.764142462464	50.0655590641743	20.0663356618321	0.56935216256804	273.73823794059	82.4330888815291	5.68135912490456	0.0564655763642545	70.6200059290763	16.571955098099	89.1270961871718	3.63271716735237	106.86858281732	105.618109209126	44.1742814100691	10.0187711784219	5.82472408821171	24.6554258855302	14.6688995078542	34.3289222856693	0.187099187696515	4.06530556331796	0.944121243753536	1.93934634230201	3.6948329400296	109.693135138645	5.13979656689688	0.0297886090884132	19.8559324348267	0.100230979704839	10.6428652538043	1.37236225227657	12.0579479292861	36.7909555287401	8.42400792311214	65.055625521694	29.9926477388883	16.1067468418499	94.7842769879841	11.9889604238597	64.6864413330149
TCGA.78.8648	0.0833926449678401	0.0224883880260756	19.7337300999579	5.31063569984421	0.0101576819938346	29.3305922308907	8.67652082694813	4.8397371132413	38.805348230103	64.6746507633838	18.4540082130278	1.02072285786386	115.115020738964	26.2102002794383	6.53222769523413	0.0301876976588687	64.8669293108782	16.2145356334432	90.3095737248143	8.11812584000758	102.615011364738	76.2280070323645	42.3099703391461	7.40394815722302	4.27220104211763	24.6558944123059	17.2160435383304	38.5492347275148	0.174167496645487	3.42093561230604	0.822708495444576	1.57359447768928	4.44473600868311	111.00597102291	5.3921452128343	0.0537356999942142	25.4643390225977	0.0731733165540068	12.241857722939	4.43085564874184	8.8709178210024	36.4817216337743	6.95766850723227	67.1371863881204	34.4979192495884	193.515222563397	86.4851403081529	14.9358551782391	66.030331982427
TCGA.78.8655	0.0953423503275831	0.0208587585706162	35.2600748410061	5.8131858448062	0.0106673007736293	22.7764269560999	12.0412256073351	5.52117607340198	44.2004844112935	72.8916542360254	26.8202738125265	1.94425490606708	119.139669076816	47.0563061939655	6.15792094793157	0.0529997280946209	88.076557635828	16.2061099267267	80.8722588937289	9.61190087679623	103.73256967975	89.5679876693125	55.5849202356399	11.9500481407073	6.24580091340171	24.6550979306463	16.6075552152959	39.1096449334603	0.184466060169888	3.42188146102279	0.829728579596127	1.17379858432444	3.41798185575675	110.912706740813	6.1109054626137	0.0792469920384832	24.9646759921402	0.111333118947734	14.1219189660798	3.62549308820564	13.2151253867209	45.2166527002508	8.60363281413205	81.4666280829717	39.177942003439	44.4888394945764	92.9165224864164	14.0944018306496	71.3104425553426
TCGA.78.8660	0.0922279766650543	0.0517412522177866	38.989605633938	5.87678005092522	0.0105365482317483	33.3325669360391	8.34570318013812	4.81596426110775	45.0932023953652	109.378107332272	34.7210296616305	0.972036557306574	368.422205719345	88.2717601346335	6.11408907450811	0.0586527908924226	116.395197049325	16.5648981247161	160.919209636688	8.59553823415357	113.633836711915	128.892364814263	79.045452973878	21.2926104288199	13.0136972323359	24.656035829961	27.7272973429772	40.4495695578591	0.218925997170526	4.47824560688008	0.94727553292018	1.8444926610788	4.52039984220745	111.687457650602	4.65228083699548	0.109283275615266	25.4208396544916	0.124567829006598	18.7517521329534	1.50264838868586	21.8019834731477	73.5084783055342	8.35435761239119	76.2572827971273	30.2338133019801	54.9903701021122	106.901162176416	13.4045090364095	109.514342972192
TCGA.78.8662	0.0760037342944193	0.00619674027333726	14.6965425991034	4.01470612573595	0.00918835633845803	14.0873260622498	4.61443009219073	2.11493446995279	13.8801147489793	39.5777726719928	34.4299307798862	0.657568183635786	206.772622322352	72.3946527400247	5.6669099109792	0.046635686964404	57.5095006273282	16.5337162046361	130.853316495398	3.71321460682146	106.617326957711	77.428816739427	33.0384842727292	19.5118076777165	4.3674690611025	24.6569271095548	17.8169909861113	33.5362457694101	0.176440110586195	3.76549212122327	0.926257678900467	1.4752394214332	2.25481013367435	109.612310510213	5.01480615497039	0.0194027456700133	19.8818061732109	0.111716259529233	7.51202828876892	1.91904058225793	9.3686662129562	20.8770384048852	6.99055972872109	48.8016688805938	31.6056716842068	26.9597151857471	49.6290969504837	11.9838236338617	31.4210452025173
TCGA.80.5608	0.0833667274378249	0.0202649537718578	21.145459741447	4.90720430360411	0.00985424963615517	21.3950367490361	4.62300204061548	3.38745119196207	22.1848814134763	76.424522761983	32.4590325985556	0.856502233497812	253.237194756833	83.232955241129	5.96875523820449	0.0526357687989609	73.2282675850927	16.5531672421603	115.724865372944	5.5646496061241	110.495865541441	136.360286564026	49.5624722541399	14.7537569861928	6.86898128619766	24.6562978233735	17.455600038572	37.5968990190179	0.152498196936795	3.63946320921204	0.937147495375921	1.9328009025704	3.59538166755348	110.905436029486	4.85046092704458	0.0451328213531888	23.1573565023184	0.103910650444003	11.7587754290571	1.38147779536361	16.5783125275163	25.6057239520854	10.2380996332834	66.047073671242	29.9961577199514	68.722330945292	87.9433629622673	12.7750827954267	68.478603436148
TCGA.80.5611	0.0853516950746482	0.042275773575878	31.8508238687146	5.40305509607602	0.0100954371832456	29.0178713583462	7.53505035197034	4.19422986054833	35.8602637982166	73.8447366801602	36.2299148631537	0.751206248354216	292.490949624941	75.289854533059	5.91841638272469	0.0542468803616327	89.8941170898889	16.5863120677837	218.035456986051	7.86523363032555	112.154620086858	166.297161749509	75.4657607347717	10.8158499107936	10.4740736305258	24.6574464339521	23.5515095495969	38.8948373541357	0.259830282078202	5.41385443657935	0.97519435267201	2.12633353293063	5.4027546859213	111.219981172077	4.53519496264563	0.107848382236854	24.3927182578839	0.172420562627526	19.7500814914402	1.68787453348889	17.2784973695598	53.3764824369737	10.2013301044664	80.6821757774806	28.2290605981872	92.1147764569224	100.474427584813	12.7262850136014	103.196995283251
TCGA.83.5908	0.101628154206105	0.0514156151702188	36.6529307701699	8.17134924391727	0.0111075161856651	27.1198192935946	6.74041731327315	6.84856975729621	97.0455811647462	130.717251829943	92.0318268292942	0.739344090509311	316.481574133317	54.3488497724143	6.08488265327458	0.0294062334498839	132.285649752832	16.7421306495122	578.944153555621	11.5659378492982	127.023266628403	136.928082387251	132.081203757428	15.0985174889873	7.85058116852746	24.6584060138775	50.4756574083124	48.0803618126762	0.363366219258332	6.01560750545606	1.04956078453444	2.29504386667531	5.08757546766189	113.671749620829	3.3786231454084	0.123926576461341	29.6032552885467	0.276804354858025	41.070429237744	1.20991018971514	19.0244476804856	109.578726891989	7.17677032499168	117.958573869369	23.8791435122948	174.192529368896	107.768722185279	12.4756569890602	142.142738303431
TCGA.86.6562	0.105849918608757	0.0886646699857394	39.8231686411312	7.29638791749255	0.011424633817936	26.5917327519399	8.2635457174796	6.90053760374286	81.1396153735178	112.007754588776	40.3517937253634	1.51391	161.219905898555	31.9200667058399	6.42210823958791	0.046034680327843	109.738023479902	16.3549931509807	140.955132666994	20.3558025528404	111.029	188.636634834906	97.5780932812728	8.27375245160005	12.9762351200894	24.6577638267952	26.032780321884	43.4095476714841	0.262848231045067	4.48472023614388	0.876929270230077	1.8344462903246	5.05955388706298	112.570712966267	4.96247720108613	0.224636241741536	29.1115696706749	0.133767900037614	31.8456213213886	4.35590235062651	24.5714757153976	74.7674324062136	9.10209813713513	140.560713479288	32.9108432116623	360.76396057787	100.384609137501	14.2416042268165	114.325080183783
TCGA.86.6851	0.0832435058122186	0.0307246771697656	26.3796563102512	5.58782132099044	0.0102112073734222	23.2867547796838	5.0619	4.29308148658156	62.2506666254751	68.5434408292331	36.5279508895439	0.804763086016261	227.875361753011	53.3966158715772	6.01666412621576	0.0362050448996816	102.374973092038	16.4806371841385	166.860503457622	7.25472634024002	112.494741299116	100.517919063244	56.9481688011723	10.5962270903493	4.04356558605675	24.6560012132037	29.2923093981296	40.3562763041183	0.296628352642197	4.68714977347848	0.951970256120863	1.68315300110106	3.8630106125945	111.482686905663	4.41396476949005	0.0824447179650826	24.7373580366621	0.180136402087147	21.7057773004753	1.52971319966125	13.3775659536134	44.0213239021506	6.36469206423002	95.3207060165724	29.3226653749415	82.3372718289905	94.4274417709856	12.6242316537923	90.1315299727517
TCGA.86.7701	0.0679091407433552	0.012813272910689	8.62372181612169	3.65069465048578	0.00913395197670388	23.9933081445303	3.92950471397865	3.0722899654265	16.9076449520571	38.1420935639513	10.2377333560713	0.741999402631714	202.631150807863	74.8995058460634	6.08214920713823	0.0483101542401237	85.1504280889637	16.3940618676863	75.1943852410326	3.59336665870157	101.198186776032	94.4642535617375	31.605622928928	13.1340746402771	5.83212494467332	24.6534913121412	8.91171165104188	33.7164752504275	0.102556852039934	2.82620793578401	0.868258919200458	2.20920109508503	3.83922737733026	109.931039321396	6.06182919598698	0.0258664187574968	21.730209380056	0.0681060295066868	6.2706238368534	2.16806307063323	5.43002523545419	23.4586850844461	6.68389213813427	43.5898302215946	31.3995839640819	37.8874028569958	72.666172634446	13.3794092474903	50.0472867221408
TCGA.86.7711	0.0850792940727478	0.0087416128241593	10.0520875856428	6.4193394768329	0.00983002984232538	10.7056098608309	6.73845635143637	4.4423833029405	67.9759019874797	53.7732999959797	63.7248649857921	0.397819045647156	256.171185248582	63.4684	5.91820985096571	0.0134517913069074	84.3921228800347	16.6967503533767	251.079254340849	5.29523635911304	118.452874416401	87.0913485972587	40.7382151519903	9.12916398189659	1.75063807557094	24.6594873187757	25.2617396702549	42.2779103371668	0.192306019018652	3.61802549164141	1.01000307077837	2.1574865025924	3.03189162498796	111.883642406064	3.55837867137128	0.0320944304041993	26.231314161418	0.0742900043087645	21.8636160111498	1.65517976313443	7.13521648728606	60.8536503620249	3.34389985432003	92.4085434424257	26.7693122234284	432.460208229972	83.4526482574652	11.5991956596448	71.0350383009937
TCGA.86.7713	0.0966340713279809	0.0356108588156159	65.8367343256429	6.23566645354426	0.010406862032284	16.8599989291259	4.7337295746038	4.54126500666145	56.7560773830696	91.3698	51.8046847457766	1.13044380593852	327.297445272707	79.9567090290887	5.68356827841978	0.0556252127814551	132.413922253991	16.6306181829996	150.180581180492	9.24557265027883	116.880800165483	115.534903874951	70.929837736146	14.5460377435056	9.61958896263738	24.6573547536824	29.2348429874075	41.3137854912322	0.456439567046634	4.56095933749947	1.00908073615032	2.37338026939502	4.20119341594944	111.564126419169	4.42990555528295	0.135774392763481	24.209305515913	0.286685176217875	24.4011764812653	0.92218455512856	48.1639261023812	72.5999678313496	8.7747161382001	87.0222372817476	28.4716605658774	63.7815684076684	126.640492739441	11.5528885747889	130.22574707056
TCGA.86.7714	0.0782434626099309	0.016345100882835	14.3975703550434	4.07654922988418	0.0101046705013984	23.6475209999956	5.41343100830839	3.27248434997089	16.3682322073185	48.0005930703971	10.8475451258734	1.86953495264642	85.4342682775744	55.0804976493567	6.21290251379248	0.0628547550073368	61.0915828467412	16.022441334472	41.4691732160424	5.39238922182734	94.7288730047145	94.9284829874034	36.6656363114055	15.116879991003	7.00967988134842	24.6510143572066	9.56566538235499	34.4801087044243	0.116691610685681	2.85218650132994	0.755123300851318	1.20179009494372	4.2967782379246	109.519018859714	7.17594860956727	0.0369299484493399	22.1503832366376	0.0715166422171176	6.29494441827543	3.59702986488699	6.26772536880488	16.837061689097	9.42082536316478	59.525426766678	44.5055302195235	18.0114587868798	86.3930515102589	14.4825195004111	50.9873634319036
TCGA.86.7953	0.096768115734548	0.0262475600548794	31.5202449953285	6.95022661641913	0.0106648248184239	26.0875280142189	8.34174186362017	4.51144694144883	68.3056185703819	87.2114495687328	53.4195085846042	0.365127203140447	313.943274875579	77.9889829945201	6.08496904396915	0.0314936027942643	80.451119032928	16.6811659944839	345.844498804054	6.61455832808416	121.431615713555	116.012229412032	89.7523247262285	13.978401177942	7.38461472714511	24.6571591069888	32.7593943018596	45.0713532486124	0.314481119144652	5.62403742867298	1.02940239795657	1.89577667389256	4.46821695131535	112.944902538416	3.82282225524007	0.0812877321005296	27.4113239638293	0.221844142325262	25.1597649631655	0.914437404709908	26.8605115343796	59.1666061511211	6.8664926301827	112.382818201608	25.4792929593432	74.1402205258226	86.6964725251656	12.6024156360464	103.887882125588
TCGA.86.7954	0.0719619211745071	0.0194405658052962	20.6729230427951	4.49781108614546	0.00956422169519462	29.2001788845159	3.4987444261048	4.25752810857068	47.5900819534176	69.9276334162137	42.7330301633979	0.735000227011991	238.680545359746	73.8558903112234	5.8831233497243	0.0502723688322725	89.274087878188	16.6138688837421	304.484207092317	5.73288106016338	110.725908250265	105.462362488763	64.2583057479739	11.5095769471315	3.65128592688886	24.6571978385975	29.4926513085143	37.1147119982184	0.268516508601067	5.20180420487108	0.98417000284103	1.67594673569284	3.50114705402788	110.690350594599	4.5429345186547	0.0616902577912169	22.2101857073208	0.175535007307451	18.7771095044817	1.96806947666148	11.3184984392345	62.0941642671704	6.92167067493468	71.0043409482456	27.0131747882159	105.022727217421	90.7927612672951	12.4529844338084	65.3337233765103
TCGA.86.7955	0.0924630821206382	0.0233575120743973	30.9782540747336	6.1545820443348	0.0101975242011168	23.2042712916717	6.61334	4.01915717427858	64.2556634153809	99.4510886014832	42.6956690022121	0.672184492069406	415.864780025144	98.5451906600462	5.75801928917158	0.0587627906049361	90.9131170387232	16.6897560873914	159.648	7.53900937077593	117.387104673054	120.833684475917	62.4460818171561	12.0121256732996	6.99282892665802	24.657831509863	26.7721443368645	40.7968256153196	0.29243842019588	5.4026977301035	1.00939545772116	2.53971843601676	4.63639591302393	111.599959355607	4.32222978778677	0.0978549511054908	24.2299147172967	0.234828883392983	24.3238343813137	0.918195007480134	19.4873514724847	57.3009234698885	9.40495071462464	76.4112615521648	27.3947508778478	55.2036710738045	123.520476999896	12.0076824393954	113.20379775146
TCGA.86.8054	0.0677777682068362	0.0134776337854531	14.408402205464	4.13030512651708	0.00895970986744004	18.5730801477862	1.52077215160769	2.76010167660711	26.7510297168044	39.2328871002062	42.0185831029701	0.803790162333024	427.43402736293	80.8686770773154	5.59578638346263	0.0396647113744873	95.9843652609328	16.8040873293837	306.801271836594	3.93645316261035	113.412720228355	87.8868269122776	42.7790315168755	12.7034735906594	3.51899097933394	24.6591192650381	14.3934317256637	35.7860384354429	0.233580889013209	3.91705351073876	1.0665695328989	3.03289532801569	3.10543074216356	110.573993765619	4.46964044045696	0.0455142591239964	20.964764378033	0.144853840637551	11.3836031243289	1.20283201477797	8.7441489136118	38.6752431103242	5.62538373725467	48.8066914759239	22.5270785048503	211.169904776864	43.985706196473	11.3683785709971	52.6489065066254
TCGA.86.8055	0.115566962753971	0.106540937542664	60.6698273151003	9.41262325197111	0.011511280293942	20.0028464229145	12.1604088039179	10.1355372859946	151.159390056897	124.114842396908	80.3873841281747	0.792523768239223	164.004995743406	22.9566143683068	6.32078724750736	0.0283523849735771	157.096430490808	16.4981856299376	458.004166152933	21.1431471380804	121.170059823125	204.638134009001	102.537320057869	6.66381042747159	7.02264716627637	24.6606850580456	46.452798032863	50.1368640394892	0.489822102262711	5.72935833782158	0.969778842855041	2.04724368088578	5.7732976065869	114.030277853811	3.79946484952949	0.324855452752418	33.4394420102512	0.191862380542256	71.0190772189841	4.09211932694886	28.4081280404577	101.972633338191	7.45915435401498	154.995745927249	27.988564415156	1553.26965150263	144.969356770798	13.3038234790121	132.161879208762
TCGA.86.8056	0.0895438919882388	0.0169064333566946	35.6691914040384	5.28524406821336	0.0105561448435868	29.0313144107115	5.72369215903868	3.85925881155594	42.2451626530534	98.5356301971761	35.385838872192	1.78631232309785	134.554299215905	90.7787577587306	6.01886229560945	0.0626209538092926	93.4783650935167	16.2953544962845	120.399250716787	10.9428491401762	105.940213059104	111.292593136989	73.3515419283815	27.6096279503871	7.02113381549605	24.654435623885	20.2810323626355	38.5091188884831	0.238457520521183	4.56932493826774	0.856621989215536	1.12951000906021	5.65660986595679	110.90233144486	5.62524690923052	0.0687558753890576	23.7546156196912	0.156703008325247	13.3366549323444	2.07312434203608	16.6179826652394	37.3998492567385	8.78708011735598	85.6076449550552	38.0346552644683	20.1172137684152	75.7871479710189	13.5895586414527	74.7542280432396
TCGA.86.8073	0.0986970576310496	0.051645501125273	53.7139459603001	6.64605427020268	0.010960052386047	25.1055796798577	6.1991951059445	4.65761417207672	73.2951926150969	98.1472137196192	54.9760140591701	1.0274503458292	184.134755161309	52.7646245058271	6.1844081217735	0.054807565693533	158.078201680794	16.5214434851184	238.678529508194	11.2250074259511	115.519312485135	187.008453828504	82.6745179417653	15.1983377318487	11.4502729651075	24.6581438427346	32.9625054127026	43.1110654346721	0.346131957875976	5.53737408806633	0.936053529617166	1.93918502963888	5.71330093426939	112.512525516455	4.49963240517194	0.0984888914747134	27.5145458804747	0.27149615652175	27.7775534373872	2.15922116933038	26.5024045562565	87.6418529244291	9.52813661472892	109.228588387177	29.5461761394941	180.489849122644	109.160959284244	13.2207565499802	94.3893583843052
TCGA.86.8074	0.100070217278564	0.0430774805357844	25.535456380983	7.93282475212052	0.0107826607762993	19.8682995582271	7.43926736125837	6.81586835776835	99.6143140253807	72.9875130354507	72.8268289984432	0.492590666348552	207.624915272153	29.6750439395035	6.05280347016684	0.0232384290900449	108.661770453543	16.639198722443	542.483021250637	10.1616564374532	121.401224096127	130.318602645308	76.0497793068229	5.13493965661642	5.65181625942267	24.6612311839112	35.6849035364067	46.7310919009436	0.400306060285281	5.0919540873891	1.01654346563722	2.08185236015976	4.70236539267623	113.033075777983	3.79838507682019	0.0876486951220332	29.3167978520976	0.213524182106968	36.4377743376943	2.81900193773286	15.5610088072508	60.9365433008204	5.39990930202044	111.101568711463	24.8297482372142	1253.61001404063	114.687261200192	12.5362003909271	101.372316942416
TCGA.86.8075	0.11777891015275	0.0789973817235709	75.3237135369048	9.45206300968572	0.0117597354604747	21.6213579641675	9.07794599603704	11.2724219522705	153.164067163598	112.201346011677	118.349932049572	0.897812643252762	175.391	33.3600233318135	6.22449292901577	0.0334516534331846	145.94482687098	16.5736250985951	604.865182129421	25.5601118229497	122.653552594844	183.819764843917	111.31095115938	6.67840772549692	7.14232844576514	24.6608682833558	65.2511543486984	50.6096488796306	0.832859494084128	6.75046190034067	0.987726656195263	2.01486336581072	5.54780102313557	114.097770515662	3.80588775688093	0.259174194620797	32.6022453539762	0.318988322148545	68.3371309654731	3.39145413146408	40.5262626667106	142.636110037531	8.73385805163468	160.600653544964	27.3002122425742	1061.86414597554	150.264135771585	13.0941855164975	143.104249256271
TCGA.86.8076	0.0832025334056907	0.00860653330171136	11.852869883278	4.98499060192441	0.0101258094760073	18.8845710797011	6.35775103970234	3.01717221660937	26.5865739610305	39.4832345853077	16.9982847763485	0.766545388110459	124.116810826725	72.990515663999	6.21441430508894	0.0292449509608449	66.4533863413077	16.2148425796691	74.7970912978476	4.12078749713568	102.571947729673	73.408528181419	32.3346139556651	16.3543003465761	3.30346915742882	24.6528029937397	11.6046953672874	37.6197936519594	0.132842885712742	3.00505618122716	0.822327880794644	1.34342970748771	3.48213344915997	110.498360317077	5.71843502376238	0.0253297246455153	23.9591830345334	0.0865532841589814	9.41166483471707	2.01449138209603	6.86393247054701	21.7682457447193	5.90736585192651	58.2807029750975	38.9286763355367	24.7036164552276	74.5403800895818	13.954922913297	48.6412771795857
TCGA.86.8278	0.102668251827699	0.0428806387701494	44.5035269732852	7.51183133869435	0.0110594402638361	29.5544176425986	10.6140702141895	7.76047168453662	84.5634797058486	111.524864658493	61.3923761001881	1.43843789594237	156.372219686619	30.0682837950353	6.13855906745723	0.031572537202613	94.5407253508213	16.4211689344595	182.553387860843	15.1847040106304	113.34137234331	129.184783747392	81.1124108096491	6.88328156987918	5.18091057451162	24.6587452599161	22.7000550258648	43.5386866348623	0.274409141377271	4.11671570446344	0.92045710674991	1.8244880580433	4.59186400380308	112.160131513113	4.34633418697218	0.124928402425376	27.8768238420071	0.176476397331689	31.1458523197286	3.78034131832772	18.3478604000873	58.0066631473417	7.30562766494328	98.9826296499674	30.8784814467423	378.59472367837	90.0655139391419	13.5212363307203	113.409072546207
TCGA.86.8279	0.090498918057527	0.0496767344030806	72.0283742126004	6.31591251281673	0.0106337659407801	63.917111866374	10.3665380331816	4.80532933667327	78.7017084684525	137.093703980458	95.051774053894	1.8440591629239	234.893689752185	57.3596309582072	6.25580389520591	0.0475964578263551	141.982412259827	16.5669647101213	289.60210795276	15.3934170498929	111.014292420304	154.759037578474	84.693960027556	10.7280898707606	9.2413919918241	24.6606	25.5606562524765	39.8551585744554	0.228927230928059	4.56655169470877	0.950268718370227	2.4739979491292	4.30491314214069	111.557726114913	4.53606760063736	0.159748242500468	26.0251562708078	0.182187653339239	37.4330758149922	4.46407660783268	23.9331886335516	122.966729304232	8.08970090611165	122.51222403521	29.2796103623644	943.025497054215	70.3995303890317	14.4170925222199	108.31414645099
TCGA.86.8280	0.0797395951083254	0.0222433258506124	20.9734398863359	4.8749549424523	0.00999602419458688	28.2579355438018	8.24088272033171	3.85176986662058	37.598169583441	61.9049552286905	28.6561551298078	0.922786748302252	165.124329442291	40.2490268071471	6.14998629195957	0.047175312607023	68.0745598843875	16.4053158185358	166.414974631084	6.86906981008402	106.355801452049	109.984539844842	53.5706111665626	10.2918377823096	5.97821728238442	24.6570504945498	24.9670629848332	37.4274734252206	0.195816191351967	4.42169167897313	0.901921485072514	1.45955728044479	3.37083989235292	110.808184972669	5.13407097287774	0.0609680626590589	23.5481145391029	0.128547292768801	14.5831960920251	3.41565764072572	8.94376485520064	34.2358460686136	7.9335639903137	72.2199454746069	31.7995306446143	127.646	73.8988506625896	13.6896396231188	61.449144302133
TCGA.86.8358	0.0608583450822249	0.0175400617200779	19.9700441253164	3.34353277869076	0.00846379867193868	34.9955408711908	1.72910652306086	2.37425840420313	11.5379903925657	44.3082092855792	21.3522672935192	0.810269871738731	362.09469183378	55.3274531363802	5.75570165897147	0.0416720021389969	73.7462906507664	16.6846554878734	182.765365274474	3.87621592081452	107.767142276745	100.278192000573	25.0995590052336	8.43174996007577	3.17252271572381	24.6567701931988	9.38445884781696	32.4576609411529	0.169946505613668	4.21033781147984	1.01032428125814	3.18852049973661	3.7856521422668	109.724979612217	4.72003650031515	0.0368051749392706	19.0381540614094	0.0770334545644521	9.99200672353113	1.06123038119781	11.3991873680958	34.3896275407215	10.6516639834184	43.7893874725581	22.5788796034371	74.2132741777485	48.1006181481642	12.3996588983824	46.5325312907984
TCGA.86.8359	0.0996503049362697	0.0280131758915635	22.1942179652394	6.44179076914121	0.0108670543591552	28.0298161109309	7.38991502200477	4.56337042109872	41.2042233743415	81.4212250771325	20.8615973395969	1.17455539757698	138.573098366166	69.8299124211246	6.46341953103124	0.0561032436319988	79.3315368097142	16.2443617149073	64.8512772421706	8.23808586788185	105.205691869722	116.641928283984	58.4638925665819	16.0665929023306	7.18101018682681	24.6550891565824	19.6031496213807	41.7348778601951	0.211253875589309	3.33737838103092	0.82157006730716	1.65971851457921	4.94081315305089	111.522416054185	5.76500338021848	0.0656303420522392	27.0505	0.107992350458131	13.4837573887502	3.31596766331693	13.6168363886911	38.6548170675458	9.22055421249129	92.7557617962952	38.7226464058148	61.7153758229825	93.5685842273403	14.8154867118027	64.6380132923088
TCGA.86.8585	0.0878068443532347	0.0121018463095295	17.338618799897	5.44309829465981	0.00994153202908851	17.1460940699133	9.50250382111359	3.56427665539353	26.5674110129266	57.6883626227618	33.4657472779863	0.717064609099499	210.860210063949	79.8681495878395	6.06206439376166	0.0349353331468418	60.077123088169	16.4730723941477	123.977457581383	6.07334500211976	109.285446537976	85.9041428230701	47.0569994838221	18.002687935166	9.87846804438717	24.6576035701979	18.6770434222458	38.6376391355012	0.158979254768498	3.74325654334944	0.917112377386444	1.69220761447522	2.44117909432824	110.98906669952	4.78140008727198	0.0366212782595135	23.9338828410801	0.073629616575131	11.5297919134099	2.44063434908411	13.8965745082578	28.0814869027884	6.15049225566145	64.8439028462564	32.7418805478393	161.410318919682	71.4670488258862	13.0431415740511	68.5219373610066
TCGA.86.8668	0.0878273869936961	0.0236380789273878	32.2661179984577	4.97545753343165	0.0104136960872215	23.5224733812149	8.32699654618308	4.33510427226677	31.7363390212064	62.1103346505546	12.0903223982886	1.74477220153186	100.382707224104	43.8386318327598	6.4146509791747	0.0496130327690835	74.1149456090691	16.0207784107464	47.6543465373135	10.4146554067168	97.4117046156954	116.87351300334	34.960788874826	13.2624041832924	8.0057914902022	24.6519999520381	15.4391716035184	37.1605337230658	0.200335703129061	3.55339129362997	0.767727761180939	1.34987	5.17302417847127	110.553064206378	6.63746556408546	0.0674855840525123	24.4161970159269	0.0889423396553753	10.8159488333112	3.0430233151718	16.4699949204752	56.4357983913227	8.39755748967126	75.1199870126926	43.3850309748378	20.8546104239006	109.226770510075	15.0872304327051	68.2431281044207
TCGA.86.8669	0.0771681436358178	0.0306155831192233	21.7924846435146	4.21040454365877	0.0100131166937079	54.8756945590122	4.70306512721611	3.36759137164721	21.2810420952764	81.0093852145545	13.1890857001523	2.32844982471157	144.042763931369	92.715189496708	6.51234254055096	0.129083307951997	66.3624460528902	16.180462676842	44.6306380229688	6.48946957204479	98.4100127233768	153.242921968572	58.2231404992198	19.4841128545433	18.896272374959	24.6523846736537	19.3907053298102	35.1998765076246	0.182232351042863	4.52220999125278	0.807872994051004	1.40837314228432	4.16315672935907	110.160654911856	6.76268865848753	0.0558327915850149	22.7350891640665	0.11644126013607	7.28584422543399	2.35302604838077	10.4371894944363	36.2181045373224	17.596950562301	82.1138408652363	40.4995287771647	19.6531208448456	123.61422006356	15.6287321508295	78.602790044869
TCGA.86.8671	0.0752000494467278	0.015831676381443	19.3363856378526	4.34378855110634	0.00984579363213815	34.3028356401437	5.73358335578497	3.33616280038469	22.0229622036803	48.585779664111	17.2573190772951	1.00237861707602	141.310525997992	40.0437459393128	6.4254722227244	0.0419805341519232	56.2214053430998	16.2198610225349	90.969639809568	5.27301560247796	100.411581880998	82.3477402059644	37.8264756551291	12.3160861956894	4.4010499562433	24.6538492404948	16.5592726752118	35.4565524973462	0.149080093495815	3.77945420063275	0.83836595302513	1.40270363824135	3.09054235551251	110.284238618804	5.67020182042191	0.0492252455304177	22.955982775159	0.0713083076997026	10.4076629417355	3.17997753958322	9.25145415991763	26.9432643785092	8.85681687412447	66.788925951731	35.2100672130173	44.2983365320059	47.5897125913612	14.9477570408955	51.0172671763655
TCGA.86.8672	0.0934583708150944	0.0112655771957319	20.5289798890963	6.11666799959749	0.0103435149065098	24.1691585866003	7.64324377450101	3.61587614171674	36.9749874243114	49.0139612976109	34.7204492836061	0.805665083907875	153.772646830651	29.3889310238946	6.19360083514291	0.0286199449823317	90.4068055674415	16.3870321440723	171.668746991561	5.52462974561364	111.313961092395	111.103881023851	54.5264596854163	9.28969382753617	4.91612167061819	24.6573344453546	20.3155014978388	40.5186196022058	0.171202687600085	3.85229427683138	0.896016603086107	1.43333805932114	2.97993927225583	111.462171924656	4.88210139283949	0.0274876476869255	25.6842509212989	0.113805309131909	9.98651928263145	2.9930461254462	7.20592974180124	30.8148810892258	4.85323993436611	61.2848344733939	30.9929038407736	187.154180972833	177.804382335882	13.4866788620064	57.2377483364601
TCGA.86.8673	0.0859759760803612	0.0340897346818136	25.4892359800487	5.4255	0.0100102217006285	34.7668486425813	7.04607848580968	3.72560093160287	40.7511359051563	61.5326	30.6435587896115	0.696415926529216	198.301111536301	63.4715741406548	6.23137015407623	0.0419301216187509	116.829933759551	16.4808240079104	144.669091766452	7.25825415748386	107.322541586732	131.205338801773	49.2699521036686	12.670868119629	11.7527211500526	24.6586905768922	15.7250273232546	38.1995980434698	0.172341301811556	3.84550018077248	0.901982037100895	2.13310382939612	3.77071278250389	111.014030943986	5.11463208823664	0.0528901450997018	24.4678251530704	0.10083754001369	13.2477072790113	3.68486833575538	17.0622217193369	51.5100564644998	7.88130479744193	87.4346896368323	31.396300294693	182.277218996635	64.3323834660713	13.9441974070743	66.6553058159931
TCGA.86.8674	0.0728377734827186	0.00788771495910861	8.32349479219451	3.72668183953917	0.00931966885186	27.1210015312725	8.05336537766184	2.94696612335134	12.7573717812376	30.217106287427	10.0280902250185	1.39898304839095	128.545573720562	39.3676777176085	6.1398198284491	0.0434681680685798	87.7756949679966	16.2619535929469	39.8430796286015	4.55850592277067	97.1963675151741	59.0216877877744	26.0295136048557	9.64204201236747	3.05339155155774	24.6541272225359	8.69137066455203	32.5516824930053	0.0746925110594615	2.18623132857278	0.804198197628011	1.78894609587389	3.38092114094164	108.833335676848	6.66003255231887	0.0156195819540334	20.4025403071113	0.0462870624064538	3.56016090811472	3.89498445346435	4.50900501362834	14.0620434125618	6.11316604621791	35.2536884391666	36.0795325067947	70.8876377104035	53.9293318011962	14.1315724729673	29.9324617022441
TCGA.86.A456	0.0872335372753969	0.0409365086232773	36.8877221841082	4.82156912471542	0.0106003829783974	35.2096018052919	10.8060171784541	4.89828832359339	27.249151781454	98.8955595397203	19.6381613229221	2.09736102921906	144.051994630801	131.639089455963	6.32785656742523	0.101064895143994	111.425780331348	16.2459316959818	103.858640963114	12.7209644662705	100.127869366193	125.103346567639	91.5598119913263	33.3321265632211	25.1649599678951	24.6532586536063	23.535293242447	36.918417730586	0.241341311472729	4.79481223805237	0.817091203719687	1.25934068965875	6.23379892294638	110.492300177026	6.54020105652602	0.0936668433377215	23.806517208794	0.111943543272643	9.84392016086051	3.41733336309693	19.8515414958842	64.0031436254659	12.8466011075516	82.101591456887	41.5626333394776	16.7939384539648	126.945471019779	15.0473178069198	73.1553448242263
TCGA.86.A4D0	0.0565899467443672	0.00813494753011293	7.46740666737752	2.82734516131176	0.0081081958073742	30.4831410296129	1.63888615414657	1.67376874720453	8.5659749424794	35.9540075758344	16.3183167367471	0.5495102848157	417.301115062344	92.0760452772183	5.4913108983983	0.0513046912803633	77.2871609479488	16.7662527347728	202.079375552385	2.14837223550825	107.651346308675	76.1396572958376	38.705633021387	15.3103538918867	3.05991230676864	24.6561314770934	9.55365771384578	30.4428838877957	0.103276383183223	3.28824470744796	1.00553675211315	2.51169835951426	3.34556986205813	109.021975885999	5.05935000705355	0.0138000988499499	17.6513833336073	0.0658168320161976	6.02619860906153	0.997067339615228	4.56751516829602	19.8875726156197	8.93185548189019	30.8410293037545	24.1737362396428	26.7875938289829	65.3593626554572	11.6392363710305	40.6360675532259
TCGA.86.A4JF	0.0741106693945725	0.0169263414272741	14.7228955404655	4.3281657994794	0.00954280406997839	30.3232358288773	3.42289627689878	3.54077707656915	25.1293257100016	80.3552181973744	32.4939680356239	0.605981511984644	323.832270900269	117.392658381242	5.84561336203928	0.039196667621277	94.0784711641655	16.6246499836843	139.040559207182	4.96822499535935	108.793981122258	112.842227612554	53.9766796497435	13.8262120505389	4.91368123442672	24.6569420321389	13.8746247396769	34.9852422624848	0.178657624659431	3.82237850027376	0.956863137888083	2.02519177638736	3.86334863929907	110.158472952774	4.83822950595511	0.0537272434994895	21.2152701728846	0.0970846140430685	14.5471511887149	1.63566666388303	11.5486903755642	37.1648378205754	8.11577311703704	59.9248980167397	28.7664987555602	61.4252099062444	44.2554227608955	12.7327270098496	45.4110614587165
TCGA.86.A4P7	0.0709584625356353	0.0166601341856306	21.6906049756743	3.64004847749808	0.00941643286934287	26.8733349992954	5.81088117288856	2.94749486964578	16.6498715006163	56.7220962941522	15.2857439630616	1.22174910760694	209.425380228278	120.706893020922	6.00029307432213	0.0551718600602773	68.5122477126391	16.3550331922919	75.2667765999545	7.28765613803543	100.089279432601	93.8763172691295	42.9107855913459	25.7676293479251	8.29232672783905	24.6514873472469	10.8492182815021	32.9045806324366	0.125016619822404	2.91338692159059	0.857990719763512	1.45857740770201	4.76520377033887	109.460709348267	5.75528131171678	0.0459393461386745	20.4711819901739	0.0666076761816622	9.09038195007633	1.4260037831996	13.0553150978886	34.9933676690331	8.45221513050014	57.2639646690981	35.9830314945213	5.67942950674449	46.2548638864483	13.8405362733084	44.9973456116892
TCGA.86.A4P8	0.071662930467028	0.00768361867440757	14.093008437218	3.67983093318273	0.00971740028452173	19.7349286608488	5.91099842730508	2.81081536908516	6.59963984038128	44.5236794773664	7.96780989675122	0.939821166097452	90.1121995239987	95.9265309110145	6.47260166519534	0.0350635870652562	27.3434253643618	16.0153726959758	42.7805060665148	3.61997025145645	93.2968676872683	57.5499752424851	20.7681638445153	25.8352001281069	2.74699662549656	24.649375975086	10.5287782534997	33.7551776423655	0.0974872171592255	2.84239222742315	0.74028341119095	1.01187984924076	3.14357292564329	109.458878433405	6.59443796594153	0.0267191620286658	21.8002378103537	0.0566112664661303	4.69634801168535	2.28572981436738	5.66268889289022	21.2482938524903	6.32619349869762	45.1540480701386	46.105124938187	9.25713500590032	39.4025896830888	15.3678542890744	29.5410623055242
TCGA.91.6828	0.0745210316050642	0.0279502611894022	20.0854773756344	4.05721971360625	0.00985847852035933	42.1707538641204	3.61470674582059	3.72780148197582	23.7721947801063	68.4635056372804	15.7230112272627	1.86245647778953	158.469426443726	102.830238140465	6.37845877920427	0.0727891321636116	117.124862246517	16.2496720296832	57.3958225161355	6.94838836327622	99.5977088630103	127.179652757751	59.0459098171924	25.6305168742887	11.2817722699052	24.6521959283431	16.0990666521495	35.2127187300467	0.165774907635729	3.71595974670869	0.816130287614104	1.86203013563748	5.69816	110.223010974969	6.38926226827208	0.0580722371978643	22.8453990803439	0.098642467280984	8.46612690251826	2.08015074022863	10.4649567949683	39.7776975638778	13.9243190028352	71.4066480108912	37.609342235616	19.4179146475138	85.6639787251709	14.8595854623398	62.3772757426377
TCGA.91.6829	0.0861763186120304	0.0424727587241237	23.5840018102114	6.02571347214614	0.0102935529556943	23.4294007493906	8.80307354175179	7.92466318555886	78.196668692739	71.5362105269542	35.0968992321851	1.28700782979179	146.877486107216	40.6989322357311	6.25243978831387	0.0437922169203852	123.851846212911	16.4942785678454	334.678245512234	13.0501274490255	112.433663782152	148.23124030275	68.1715569308187	6.7788599242802	7.68159369472513	24.6583284360986	40.5206722391232	42.6442605991141	0.261907276919651	4.98587649268023	0.920353005607452	1.92901009044991	5.09107908264784	112.283480137883	4.53354048023312	0.133415980258651	27.3888582807635	0.164915326521647	27.7372653552385	3.47424819025515	15.5931356088933	95.7890521228624	7.39705001554967	84.5440228241973	27.7975743137453	598.094253868491	155.473692192759	13.285188539474	105.761139790327
TCGA.91.6830	0.102126454114864	0.102675975411131	36.7209591864716	7.0109904670678	0.0113166988684485	29.3393803213405	15.2204994361126	8.14560945853454	77.7090713214562	153.423230510203	29.8244142009999	1.94634321930808	151.514287511303	93.4322320757122	6.45961133159391	0.0722973461384497	99.3442700900551	16.2708904242655	108.946050403267	12.9283812767197	107.959815980532	219.35618162998	106.334198900831	19.4634769274047	20.4003049506388	24.6539037897319	36.6637534142824	43.4346669321004	0.251787456999263	5.24475737564276	0.854059125074597	1.46777430959487	5.28402187928512	112.261069456986	5.22385049860695	0.143512779585681	29.0594708375607	0.127189181093113	26.8549483736052	2.8693563676215	20.5302202340346	67.5033982238467	9.35490325313599	134.976477795602	39.4770202511134	73.0271890829578	236.810338831496	14.4314165560244	148.611100638182
TCGA.91.6831	0.0645619547085461	0.0126203736678801	12.9765747617662	3.75589190547271	0.00894270159179079	32.0634389701955	2.78765594230584	3.29019854082715	34.7669218537516	48.2654820164874	21.4650205375466	0.792421605973827	227.718642953685	39.8613069640791	5.91795596488933	0.0409962108158237	104.332135484903	16.589856339877	194.038260104639	5.50217879844211	106.827711162283	89.3920063327542	39.6996900516632	5.97400582843899	3.35304151959894	24.6588253231511	19.4529146606178	34.0781400075585	0.197239312333443	4.23715411358084	0.957201070591894	2.51672686306041	4.01546867676433	110.072975698451	4.96776352243618	0.037773184310185	20.882833084717	0.120083896234999	12.1363508562645	2.66297502924823	5.29444050547113	40.4454178239454	7.11050638454478	46.4605866117677	24.8913717424383	394.540643403977	84.454109158068	12.6800431987289	53.9567275326438
TCGA.91.6835	0.083241011123572	0.0452323149503794	21.7365683173876	5.31774999363599	0.010401475606288	18.0420361457571	3.76295519497698	4.45201447876837	51.9474373319887	76.3540668772322	27.569998340726	1.15090125001994	176.875780785858	83.4283059902953	5.98842055685165	0.05466520296453	112.474111697647	16.4386048200749	171.807127078143	9.44291760938286	108.040890941276	118.690160732316	80.6466176170662	14.5692773580107	8.93942624465261	24.6555660719696	25.4970614759024	39.5797325253325	0.283541523830502	4.07231371687923	0.910283971687497	1.71838672790544	5.13274506551799	111.245095915721	5.03963	0.111842932996665	24.8257051500592	0.162692169045312	19.363192369901	2.15008106484181	14.4941919408642	66.4738488383978	9.14931808885047	97.5736354896935	31.5398780925024	56.0532810327774	66.3727233460393	12.9995429203955	79.3280907039972
TCGA.91.6836	0.0750985683740241	0.041539712756961	40.7211708356376	4.68691868725063	0.00954547227144472	45.7462456992734	4.11784138427484	3.71497668126794	39.9398123643687	107.611020112853	46.1053403665064	0.635977457137594	351.634362548786	94.2948892467815	5.91178712919164	0.0421837859350705	147.687378510209	16.7224821404695	323.194551326676	9.15744120854243	114.801117086029	152.029955948074	80.8330760424179	21.1946470978802	4.87468141808709	24.6568659773095	23.9581984697476	37.0218806242976	0.2476417896105	5.29700714709974	1.01346560289792	2.32949556950259	6.45887612728893	110.937988034651	3.93869095565657	0.0855187386280885	22.4355566334243	0.166214574144591	20.8041288598039	1.0336158500767	21.8043040332649	69.8850850251854	7.41461092997198	89.4885409521117	24.9302914962364	64.5827217638052	80.986003867705	12.4738785898549	102.567933221706
TCGA.91.6840	0.070175255053097	0.0194516059441102	19.7453227476067	3.68651451939983	0.00926634285896492	25.7460930971964	4.30538051320804	2.80170468053199	16.8044973868397	39.7242790672964	12.7414079401387	1.07579498289179	244.411666759907	192.55732153793	5.77056913083148	0.0689779702949216	99.5559713204416	16.4519595381673	56.7603811661172	4.38896757840338	102.04611783437	87.0377881286228	26.6287698491483	21.9716940005543	8.29853080450603	24.6517851823177	9.49653735021495	33.5361783869331	0.108512675174693	2.67261973748254	0.880813885491816	2.1036929683156	4.56386784264888	109.318979124354	5.94205725888152	0.0335837394394571	19.5728550233442	0.078500165642991	7.72351566424242	0.973603340572457	10.9563993118045	33.4225129991698	8.91770141551987	41.2593412581417	32.9916618337667	5.93262183842671	52.4325233160688	12.7724741034866	55.0721843288365
TCGA.91.6847	0.0818538539913252	0.0228999443331209	20.7962983593235	5.63475792170235	0.00971414776573072	17.2169612004925	2.2976669329888	4.28453634858911	51.688481619588	65.9216184022846	41.4128734063795	0.467483523362531	361.83729260032	119.087401920689	5.67985209021565	0.0359549963405159	72.5097435445444	16.7443006889351	368.148321460406	6.5592000859701	119.126089874063	121.712906952487	74.7883030237913	13.1849077927634	3.63980534705279	24.6563921462171	41.9821009703857	41.7810765773164	0.501441295387915	6.52409900091615	1.04845807562688	1.77200346430157	3.78536522758573	111.796377044493	4.06915464969503	0.062440343488588	24.3778568813089	0.221135643375021	28.0041766846455	0.736800044171353	13.2200537942911	65.9867094646392	7.5879681262496	86.7357039211049	24.7772562791718	33.9154759967397	160.236720958366	11.5481474772705	70.4897030287562
TCGA.91.6848	0.0727028002102765	0.0158185364760956	10.5699057647543	4.84333816177954	0.00956180532902726	19.1110086054761	4.55631036228774	3.76553364633254	30.0373493606788	45.898259161566	36.781394629911	0.323292130515562	162.316155097317	42.4957852472477	6.20780537808341	0.0198847290191239	64.7922639957016	16.5295564759287	321.678786970521	3.19799276263525	114.035827087836	83.7056049762043	38.1189249533713	12.384872188037	2.75545745588762	24.6548951820736	21.5070444205584	40.053	0.128694281668835	4.06516159065737	0.949422975191849	1.73903080192986	2.55034737453726	111.766200429736	3.7569234529292	0.0415524909697348	24.7616739055575	0.0732158920787584	14.5147004448408	1.12455735669493	6.28363323100167	39.0473146419868	5.69341267887726	65.5255560204573	25.4741658476142	123.808505449013	77.8592692649402	12.7672462164412	63.8634238394026
TCGA.91.6849	0.0794925878348631	0.0136521818857716	13.9578953344748	3.87015700853964	0.0101924117239716	28.1250303094643	8.70977588378982	3.32548159745957	14.5271468293313	80.2897517740977	8.95141359433323	1.95047223114843	100.178316322106	348.92782271384	6.37295123507196	0.100037327751126	73.7505544639741	15.9564164776082	21.3262920183629	7.23898481349499	90.5791904878443	84.2221350621631	41.7147706608115	90.2231891402514	6.84569243080213	24.6474833736631	13.3852475902423	33.079924574017	0.126833633341276	3.09811620196906	0.707876424568489	0.810168977929787	3.96612854564784	108.807810168139	8.04216455805782	0.0322574626493809	21.329478099189	0.0591296873908256	4.78069025178313	2.53679086427908	7.81967619754411	21.3170538569656	8.49787931745729	58.4280673351279	57.8153954565168	2.15533689206436	77.5923251184503	15.3420770554572	37.8896885779424
TCGA.91.7771	0.0942391390438921	0.0447985439958298	46.5105154755725	5.69461116690538	0.0110069929868575	50.189388934935	5.63325784788843	5.3257900496579	35.8785216737496	111.476619831597	15.3832333376304	2.80967059977705	186.307528421099	151.164016236394	6.54928052181291	0.110905408077329	107.194737126255	16.1999475859697	45.1160400864815	8.63950718131887	104.61381290154	166.218724276713	65.950023221368	40.9424750027556	17.7522454925054	24.6503307375089	21.0279377902651	40.2719245458697	0.198379157286458	4.37696610944944	0.816347271136087	1.68607447461186	4.86791962918467	111.594119656109	6.26449538536679	0.118942249089511	26.5836175901735	0.166525246323849	14.2163	1.22881281463345	18.010232768981	66.1711953977175	12.6117319519612	81.0142221389529	40.3086229825506	8.87148119684577	118.16786065137	15.3626445685319	105.443404716373
TCGA.91.8496	0.0837707207442365	0.0175862895830518	26.3662606089434	4.08174823416248	0.0101179300504763	31.1631882097667	9.73423725188113	3.44747031296828	11.9351396681536	84.0561419927462	7.6755981441164	3.05305239070811	133.897007427891	465.043098657841	6.23151500396465	0.119777298726891	69.2957608796363	16.0479926457154	26.7330918506301	6.31073367736831	93.6898293469722	116.265131306882	40.8410717347971	102.089	18.4227479477883	24.6470178504864	13.1131181779621	34.2309299124422	0.125926165785704	3.46933502551931	0.742285486533664	1.02420082909118	4.86961750134049	109.317471237265	7.92755885285034	0.0577901792244239	21.9450182808114	0.0751154733305824	4.67608980364978	1.44184697446009	14.1647806858976	34.7648966031683	13.5455766317033	57.4405648876546	54.7532723435527	1.39284288083722	98.2209153437576	15.1670806558182	65.5866879382339
TCGA.91.8497	0.0705458510791423	0.00838234453900348	12.0487745764223	3.36663243811765	0.00954879680346757	27.7314359194435	5.43034315219776	2.15255646079398	8.29968888537283	43.9281907430598	7.25558042671722	1.18806631418353	112.121204315795	110.928952317176	6.25403894077934	0.0635037725808952	35.4502	16.0058646049683	29.4341442084242	3.2977673353076	91.4730355532022	68.299899783397	24.9541286327418	28.3360878016632	3.85629026836129	24.6484094645478	7.48396039893997	31.5557569707208	0.103079659338393	2.74869445095461	0.747846881307653	0.962123023516941	3.32652737705389	108.729682197847	7.5825295270404	0.024832504554574	19.9464450101624	0.0510231712499517	4.12203384652915	1.89973860034416	5.02648274039265	12.5204079819688	8.61510874528295	45.5034707576865	47.1722151056392	2.4956059210146	46.2980987014424	15.1880597785033	32.5733391256939
TCGA.91.8499	0.068013406993031	0.00890405836731709	10.9386593942848	4.02724663657052	0.00874588171379882	23.8827166431354	1.15351536756902	2.44514047907751	18.6203204783046	40.6550211933028	19.9684708649021	0.764601787886062	302.264021924771	69.5424090276779	5.63568454919477	0.0504502347459434	60.9506821331432	16.6510467428052	164.912671801082	2.76239526093272	109.444795690765	117.076551535224	22.8994420690261	10.5262798637598	4.74905597088292	24.6574842263356	17.5577019936386	35.256181121315	0.237423794677934	4.75977925973425	0.977456136439021	2.81662299909462	2.86348785441309	110.191343106686	4.91856666713844	0.0254236027375377	20.4737263593596	0.123566004479097	11.2969748208128	1.16775428137537	6.90325886607553	31.4095337950254	10.300263037991	39.1542707103311	25.4292457682642	107.035249656206	93.7890068780699	11.9072539866503	52.617453790544
TCGA.91.A4BC	0.0584770765529427	0.0065062775530259	6.92128331977749	3.12702330950582	0.00856671848271593	41.1499754513037	2.68269322133294	2.69394690422899	14.8177090760616	36.2104573575298	16.1378009280396	0.659372713799005	205.715828774208	58.1481196370325	6.06703461670208	0.0315104034333794	56.3781039385889	16.4843644046634	142.267175089559	4.09687600682824	100.829766240737	85.2890970785421	25.126157657527	8.79224846821703	3.66753185807563	24.6573067237466	10.0439335116979	31.3756804050334	0.120227994036191	3.19366900879144	0.909739674537172	1.81388247502069	3.04482623735715	109.152176207817	5.4349179865507	0.0204761400713991	19.323627330332	0.0583980205130354	5.72574687959345	2.89506026057155	3.94147809522803	17.0529941221754	6.76513894218156	39.9585035555847	28.008647516507	124.349	44.0377100198067	13.7262	39.2718723160413
TCGA.91.A4BD	0.0753109983675431	0.00802846676562905	13.8797706162206	3.48803048234585	0.0096605340214747	25.7240095255268	7.48036262106922	2.22670538949272	3.04293525379051	45.4659727187318	5.97166439079004	2.38277411244897	127.190503672935	133.925616848218	6.18742138620572	0.0708583337957069	30.9158858210681	16.030991415621	24.5022367575617	3.65943880090181	91.1319581715289	65.4949701642426	35.533425553371	45.2652310674747	12.093920921192	24.6477665617953	6.46761391482442	31.203557799728	0.0775562597265263	2.48847351427766	0.741794074202148	0.965735168955125	3.13637893297015	108.453951108836	7.90231805398715	0.0186568818558651	19.5659572287506	0.0366407028433167	2.34544919129132	2.1210907775958	7.44814810262694	11.5630838017446	10.768783538733	37.9347790717117	50.697427098261	1.86773121362215	53.8901329251271	15.0493520736922	51.4153187601153
TCGA.93.7347	0.0829193034898129	0.011215533829458	18.1696203354232	5.02358639049449	0.00997348622663049	17.9096544246746	6.29616296899928	3.04315170124215	23.8784905615912	50.8842945748351	25.1573234779355	0.860932304412908	132.068150708091	45.2433363780672	6.1288110491421	0.0331452554648084	54.2829659935417	16.3156521484877	124.01629003144	4.42258	104.208867152141	71.4199681075022	36.7717	13.6330174738102	2.67098545986862	24.6553578096695	14.7050868015756	37.2363512124141	0.139599931236552	3.33197305852589	0.861366153709817	1.42507301560622	2.87727926352777	110.553134609578	5.2750302787941	0.0352148452246745	23.3408458222205	0.0795600158694855	9.76100053654722	2.92484134843237	10.3578659410958	25.6953912276694	6.27554578303093	64.038014440228	34.5184204193567	57.2361318223347	74.188474931912	13.5612969880739	59.1513556967888
TCGA.93.7348	0.0959838161017269	0.0430224236655914	30.8522110481386	6.08956665536267	0.0109354050294329	31.676645306301	12.0040037708364	7.07227336414279	47.2882677863541	75.8305251873946	23.350032714357	1.98702584891879	91.5512249259406	25.5633495050343	6.52897956576404	0.0570352869309178	67.4025454644753	16.1501034521122	92.3335308152157	16.2325366034852	103.470371548367	154.700795351256	70.6005416227442	7.40158756158981	9.22545378626968	24.6554032668909	21.0723615447868	40.6221813675966	0.175436850323006	3.98080019014485	0.804754897489465	1.21764016722342	4.19154509915248	111.568479702623	5.85005188094494	0.0851049977500709	26.807921643701	0.0965978764238168	16.4923542094185	5.16024400996367	16.0112824861521	52.9494110038638	9.9443824540309	99.0922264699465	37.2339167930021	129.550304672507	132.673827922486	15.1131749242503	88.6049726810641
TCGA.93.8067	0.0895614714378031	0.0438905321090331	28.8410354740769	5.90961661451763	0.0101163023951765	21.4231898730103	3.53016	4.52290983616208	61.2405335537091	104.168743993119	46.755184080485	0.38491379779431	321.951375593768	95.1802843398567	5.78816775211926	0.0427661100203514	113.741274884821	16.7048659743417	196.613252463292	6.05933622515235	116.994	116.716756284205	70.1364338467964	13.7393888667874	7.18490911674991	24.6590050685449	24.3736246523531	40.916475494675	0.28868675591778	4.53876862402487	0.996692370412791	2.07545366716342	4.06295856232831	111.414873844129	4.09578902914082	0.0654438516325448	24.2053508635383	0.159840260343987	23.7556487095516	1.4391814604701	24.5432168113793	60.6178876045983	6.60481114710642	95.5720509842715	26.7205498105734	253.436893572509	166.652006992028	11.8329405341812	102.285043334495
TCGA.93.A4JN	0.070041499708023	0.0469703744336751	21.4764608847373	4.38144765720829	0.00961597843837204	22.6694136175275	2.35561465624262	3.94558	45.6298546828197	58.2553732607606	26.7542315744858	0.550768708392369	251.215035729717	85.4239897098504	5.76357453525057	0.0365447747702831	109.013637767603	16.6060903920992	248.74911290818	5.35132635291125	109.307167332958	100.18053055367	48.3341187624952	8.04897114295842	4.95258211907499	24.6566526295979	18.0270816102087	36.682280838265	0.257282953341322	4.17127590919031	0.987005418519764	1.76236122640853	4.37028626101121	110.385057780482	4.6367488906907	0.102644671995172	21.818783334831	0.157662590140201	23.8565333390759	1.77753277058891	10.2062698635783	42.610716604786	7.03875508148106	70.5494569878747	25.9786170340636	87.026065629761	51.0218099594717	12.2310971439571	53.6856647031102
TCGA.93.A4JO	0.0682177484192803	0.0138369673200126	23.5022044848902	3.78593216671671	0.00953214682289381	41.8033053829818	3.92278323508865	3.23011145021974	23.8305866379307	52.5248593737702	21.716853142934	1.05919432638605	164.941617939755	107.565060176679	6.03887980528729	0.0520737454855896	79.8840951789085	16.3835834699608	131.522409809688	5.63508354580057	101.097739755677	81.6152365644879	47.2419300193623	17.3775205610137	7.01863495528984	24.654551551931	15.2488379205779	33.4177864220819	0.139024063838982	3.67377868644742	0.873936800640361	1.18885422201316	3.57944497941886	109.427964411617	5.61346163987246	0.0597747207622116	20.3503159572251	0.105038569456743	9.2211719397996	2.33283	8.68958721630886	25.8825846007546	8.57899254416265	67.8648850983598	33.8685663343865	22.1926064639171	42.4875215457082	13.8757597973666	53.7236358569432
TCGA.93.A4JP	0.0798676689591511	0.0835053796580589	34.2055761363247	4.45571584565613	0.0100946966167258	27.2284948867934	7.61872659610136	3.98108882853785	35.5950343281364	73.302065790795	17.5644402302915	1.25311563211664	261.893277608172	243.47058774721	5.92523255583158	0.0716159349492843	92.6233950228163	16.4711602156013	78.979706245028	9.64081342697856	105.611521741854	126.015288911343	75.6180353187455	21.5218688946554	12.552601124434	24.6520031134683	14.7461490508445	36.444955777668	0.178282805604548	3.6347514926041	0.89081431185533	1.79473842295845	6.30367864914886	110.382313679424	5.56562028996681	0.108694439731382	22.1962718974576	0.123902530702949	20.2748253258185	0.984604376816573	19.8674	64.7078895029543	13.5834593718665	82.9310897836281	34.5831523530247	4.94198655028443	64.7274347664874	13.4135841322474	68.779479101884
TCGA.93.A4JQ	0.105551201395011	0.0646059649636606	48.0109153687788	7.88358344900515	0.0110634964225694	19.8406392133507	7.40537814689154	7.88425937421367	99.0436561340951	83.8890135948273	64.4823749349165	0.882645795937119	164.674963861499	27.2554618573613	6.26124231175317	0.0297140216897744	131.581206447017	16.4769971918112	269.758179044384	12.5627994863765	117.856277030799	134.465086795996	66.9726590576979	8.19513341545279	4.87700715861055	24.6600472240806	34.9272957604094	46.5154321597505	0.339038540042654	4.60426058420595	0.938439611057451	1.99018760480062	4.49785661005488	113.043140873738	4.03000923264118	0.151415966572524	30.0402240677983	0.168243463902623	39.0011713633366	3.27333119467489	24.3103298905485	76.2246350237508	7.2403006157764	99.8919554905793	28.6052136872905	1022.77195791039	133.018315434405	13.1255606323616	108.679961911804
TCGA.95.7039	0.0923094566239827	0.0530044502752362	52.5101108731675	5.76386734741618	0.0106991890934377	46.0110723215043	10.7866730536114	4.70834430640364	42.4397364991338	142.691948964242	35.5878	1.7618266787851	213.032606579529	56.7185435408775	6.22438445808683	0.0581200278731342	127.194111291016	16.4027	167.057471321982	12.3658078753452	108.76609517949	144.448361569939	82.5464799741244	14.5358621981497	8.43635780499763	24.6554396460605	20.6140919497337	38.490119324627	0.211892399016549	4.92452283017375	0.885912553750584	1.50427252418144	5.69624617601602	111.185551078939	5.12547678870193	0.0952078140007636	24.8640416670503	0.12554222393128	20.8196268585046	2.30796284039399	22.444400241119	56.6221889640741	8.94461390528123	96.4470236471917	32.5034547233979	53.0228578556166	88.6260545823721	14.2289792358639	116.977477133393
TCGA.95.7043	0.0703303436411258	0.0172252120416044	27.6104245520011	3.33390386831454	0.00889089015161301	30.7875898919759	6.7151959482357	3.17393519021021	12.6838678399178	75.5995338763318	10.3826944201358	1.41732934411925	208.21950231065	51.0965171402273	5.68883517741442	0.0720158729184047	79.762248162451	16.3661475119993	45.753564255854	8.27939339077651	98.0025912703568	115.626598109659	31.5048546726662	11.6899	16.131767766733	24.6548521534373	9.13360686951169	30.5777387949436	0.129659840295842	2.61417865731125	0.861621691591757	1.86964200067683	6.19392845745358	108.360516883966	6.09042889800431	0.0256356607635559	18.1187429831759	0.0283740259398194	6.57475149095048	2.33380602919459	25.0618068026315	32.1988184694729	12.1118640542152	60.7509300828934	33.4794639939262	26.3779272812359	82.8891349741098	12.9770501559787	63.3379773551875
TCGA.95.7562	0.0701418873670108	0.019161626686875	17.2526645612324	4.28320219744775	0.00907389172631967	17.6009918037911	2.63097787660295	4.33136544808845	39.6301299534192	45.3736778993512	23.1268775309702	0.630236319188151	253.381306548817	43.1083061825499	5.51582604170086	0.0296866246313793	84.5962470901472	16.7176162000825	268.48074530631	6.8813199561581	112.094322795163	118.259392219821	38.0068271505819	4.65459744926698	5.07570899875376	24.6595069262361	13.9783223817631	35.8613061131013	0.257190865074063	4.46591341834676	1.01536069883613	2.16589241330839	4.14549060652823	110.205477349416	4.40637949386497	0.0578995468159519	20.542873422122	0.12044139389529	15.8137209702781	1.76578208226841	11.5182810325469	40.1504548290359	7.59347942995945	61.1519547563686	23.4191971016782	250.14317951452	99.7812432338725	11.2096618646371	85.7294076128574
TCGA.95.7567	0.103631818550507	0.0583737831365778	59.8609328992958	7.01706458366454	0.0108903161629216	34.9701668169837	5.71015121639936	4.59209361088197	53.1987753508632	109.996248904774	65.3108034359633	1.24947067202963	268.78438072278	48.943008632374	6.12108972111983	0.0516238869161137	219.789225061054	16.616230249527	243.911734909464	8.19187371899785	117.724795631691	162.586025437223	90.5602830653619	15.5547173121113	11.1701941176445	24.6599595197391	25.4648821899492	43.0290600720685	0.306932471400233	4.56869684598898	0.962624396173996	2.38151385382957	5.23908744502494	112.579691013397	4.5075692070539	0.092089779454502	27.8828200169578	0.197339916109434	20.6544588281936	2.92110217965635	29.2160704230089	77.2746330063503	10.2884139858353	104.27166450736	28.704722721936	331.171191908734	96.0642243490624	13.1882487083513	110.880135791825
TCGA.95.7944	0.0756342344623612	0.00797372080207672	7.54392497774071	5.05116666270927	0.00945587983247348	11.8963033624139	6.23254512318628	3.21702876271322	45.3576129450935	45.2126374910479	31.6558539467904	0.251756906510182	229.800868415356	89.3387038971153	5.90818240723287	0.0177899767897708	58.0045691097144	16.6408569939675	234.399439094502	3.01873783431835	114.580747338345	81.397852527604	45.4265138616895	16.1827103275716	1.68215570343908	24.6559972186843	22.9295382999579	38.8691568331813	0.160161823354547	3.31899332102135	0.973826967378696	1.64834087711682	2.67720367054868	110.915617791972	3.67768205643483	0.0203446265388803	23.3992515518245	0.0995632284018898	13.8223279532686	1.25887931985536	5.17374167874179	14.8732972177477	3.19169869162669	59.679763710072	27.4880546690998	70.0955287166127	61.0738676968261	11.6361733193386	40.2071323339902
TCGA.95.7947	0.081526397647286	0.0348754934339465	26.8031036209166	4.90790423136189	0.00969650362499126	15.7733576429003	2.82010813189535	3.18743664533847	39.3016236321577	56.8085525496045	24.6294775595915	0.865426458633713	372.443728160782	151.594749687853	5.41008446597992	0.0669581018931734	123.238024820369	16.7052894631285	128.501438181681	6.53669179645093	113.47480773801	156.941481298726	58.210666251323	11.1818289247016	9.23062518445244	24.6557140900789	12.8154210305221	37.2858188574947	0.308791503647901	4.05360233976681	1.00821915509537	2.43631781232805	5.60137119098172	110.406706304849	4.74442701247172	0.0555405176830261	21.4595673151661	0.189532011836482	18.3063225256661	0.826582178046445	20.3695569102711	44.3192535405837	9.3122163162561	72.3959474627967	27.3718423144923	15.0678356856703	102.918673940233	11.0772622374751	75.4856913717832
TCGA.95.7948	0.0731948090466329	0.013112395847501	23.517953641882	4.09001603676803	0.00948503703719477	32.4153235668634	6.50468477500676	2.67033374135313	23.8762866939681	65.5014253474041	38.9257646583413	1.56563740332446	161.686359197106	81.6433975192665	5.90198774563534	0.0577243298983397	70.9227842641489	16.4230477537448	144.317272392466	6.92132178981783	100.68045151607	77.0162747253179	45.0735064351264	17.7310294607849	4.12321338144667	24.6569675282052	17.2643694985589	33.3569827839583	0.14915877482157	3.64295495146162	0.880617352797026	1.43388512657359	3.21607602011073	109.363095728664	5.6482885909446	0.0464396300152137	20.5254341595866	0.105139649571279	8.76593051765069	3.59066481610758	8.74703440991891	32.7333379363916	8.20183805632367	62.6624891712956	35.1294511029555	51.3461259661659	59.5032477358216	13.4794447059828	44.5489591975522
TCGA.95.8039	0.092821820867455	0.0210534040090422	36.3592039408651	6.01823740112062	0.010422489212215	16.3395415633745	7.41355077914827	4.0150081253636	48.4376983547835	76.3572247990795	38.6750721635047	0.703917982640906	197.832997706449	84.806901259073	5.96612634761574	0.0434151878603172	85.5336375750165	16.4900334479472	230.413215441563	6.73432826368893	111.644170537938	101.255873692478	61.0413013264681	20.5939133423854	4.71408	24.6562206874218	22.633492240325	40.5953390843939	0.252554675005411	4.2057491777233	0.93684848707874	1.51719297993126	3.63955134630759	111.514665935081	4.55259255404597	0.0728123740971891	25.2403406451051	0.174140819943871	19.2763712930204	1.87412331925298	19.5195335391575	42.803682331383	6.24272213067727	88.703516410854	31.728078306159	44.045932788803	82.9381984925214	12.7119135986072	76.9882903106093
TCGA.95.8494	0.100771976703809	0.0498917303061315	42.2025294312423	7.44552787789677	0.0109945064785813	39.118720940148	6.08670901510469	6.18223151032694	66.0144322036103	127.387999792668	46.4140094746159	0.730774553996348	263.064228031876	54.7527215684007	6.33263621440963	0.0325486204309866	120.805069039464	16.4916862820538	245.012839804138	10.8373222990986	116.753885108205	157.034869926564	123.024728402594	21.0973409206804	11.8274835396259	24.6563842955636	31.0993737169342	44.5341413348925	0.302613045474283	4.94739120960257	0.964565131118882	2.04069608852016	4.89867786814175	112.47949164237	4.09984474029448	0.0996570621544888	28.7188807822408	0.15153213524593	31.6835685945366	1.80193926184702	19.4582752559767	63.1613490659408	8.24002993849927	127.646053685553	29.5172564064856	70.5390074609238	167.852565010495	13.8355218145368	103.111227697512
TCGA.95.A4VK	0.0824731418257903	0.0222824699954346	36.0379154176765	4.68482865877045	0.0100289095239326	19.0264465568294	8.40791013628505	3.65443955776212	33.4402699052673	85.0671741448865	19.6577962503687	1.36418112171792	180.940777042779	98.6378616616921	5.87530377449133	0.0599085840678523	90.1992569620999	16.3735634245695	130.562868853165	8.61801690270926	104.751244312974	111.003083164548	59.5862830779639	15.1147288657172	4.63931292979113	24.6541645598472	19.7380579781694	36.0383051541777	0.224568346247075	4.20560533080537	0.89434367106516	1.30695888905859	3.71504063031028	110.201187606959	5.49384460209773	0.0909798404254134	22.1191789060582	0.120917665371492	14.6581657096741	1.84392846192155	15.9576219694144	37.2437776075556	8.41524113856096	74.751705296217	33.9036209700946	23.1710438399327	74.2174055796193	12.8904188420042	61.6831540334488
TCGA.95.A4VN	0.0891279745472052	0.0303901859177874	21.4814382302786	6.02245536080502	0.0104290531079071	22.6195779372486	2.95864010608671	4.0609611009776	55.6805704867621	79.5354739691954	72.6534168928665	0.566135065403092	255.186041365011	98.1826345381956	6.05331351182787	0.0328578081479355	152.041029464524	16.6126421851092	230.860769938998	8.07984990793187	116.015824910298	104.415794862562	77.9604173434305	22.9027276841344	3.57039326403486	24.6573215232664	31.3547388827188	41.3661443655715	0.298641776893566	4.65059373818675	0.968526148775183	1.77555158951751	4.2094291692272	111.716216991508	4.16563101571802	0.0773080733788553	25.7296553398906	0.15122306745721	24.2905963878323	1.40298126965743	13.1234500599719	55.256486270786	6.87679026864739	109.778992040422	28.9496568768672	70.9671197739524	71.2513176697398	12.9007816434924	47.1876748554532
TCGA.95.A4VP	0.0700111673135557	0.00884538257648029	7.42331951955315	3.85067	0.00928172360706431	26.2520122946588	5.99608728141147	2.25908674897772	6.94129505837343	32.482343545927	7.9805900719448	0.65740448845284	242.017874192686	108.748981514645	6.25620923415232	0.042753413318509	32.2505552989392	16.3736314387481	60.8395638986208	2.34996118116693	102.024538798655	52.8579595980099	32.2535270470816	20.4161760753895	5.88714828708167	24.6504042655958	8.46480889289381	33.9245046972295	0.0704928589510861	2.71380660877374	0.86916251699256	1.8498372774768	2.5582620306292	109.900094164995	5.88325343050719	0.0202199371270353	21.6469742015214	0.0420633796520586	3.96149042744082	1.15163793722377	3.82706128965557	11.7289188568408	8.83411020572662	37.4897867605045	32.3218791473591	4.08820171947746	39.1737442057722	14.3839552297114	32.392425757778
TCGA.97.7546	0.0861021072796346	0.0550237437748099	30.050218197218	5.26709909830372	0.0105925190626505	32.8573152832369	4.98905263206786	5.41023226681122	39.8307309185701	75.9599443689024	10.4430140768522	2.88848793814816	148.313797896336	105.172722190998	6.32635937568732	0.0858675933458789	146.880507862223	16.2475895542863	61.1648080357162	12.9356411202934	103.905542744162	148.341196759867	60.5750120730124	19.4562869988533	10.2868919500604	24.6501	20.4978596273647	39.4723930730805	0.253782801675454	4.09190760144104	0.810484997788716	2.04628181880032	6.73974702624782	111.205466416165	6.18031189827048	0.0881417021766388	25.337908976044	0.141215470301625	17.1894071623948	1.64995363459953	13.9648554756528	83.4750848791556	11.862177345557	76.4393577974335	37.1554539229849	9.75755618787763	118.285837488375	14.4286531850058	89.2630880812922
TCGA.97.7547	0.104057886885963	0.0432808820334488	57.417064131615	5.88324	0.0111080684468489	39.3875508073263	13.3392672135065	5.11789457703503	33.8227411573021	110.533461457211	19.3237812032604	2.8146119271196	126.316056584287	130.904560680197	6.40666468200472	0.0910600263411394	74.6425407983657	16.088514207181	40.0398750395292	15.5340049600532	100.610633572964	138.612021126131	74.8832549382514	47.7209081202321	11.2278820415054	24.6495037687408	14.0708529248446	39.2217109066612	0.159640029391943	3.42414735877169	0.762685528467956	0.952810343803907	5.65554567999857	110.929771232846	6.80285361362317	0.0797518089694217	25.3038847103682	0.117171325879394	11.9033615257198	1.94736899769525	32.9772540971141	53.6581050027343	8.80808263527797	120.757099010138	49.7407384069445	2.97481415995327	141.987795356133	15.3267032122361	124.128016024982
TCGA.97.7552	0.0847270969733688	0.0135522274376537	16.3329928859124	4.96456786096461	0.0102726702270413	16.4211675306875	4.8562286185227	3.47179448552478	23.9596479171789	57.7427640995356	17.4915894556967	0.919831035861761	121.955698294904	75.7850071827873	6.11885877510325	0.0397646396247872	50.3467483157474	16.2161609034801	70.3815080243285	4.63528708465995	103.527132878312	81.5625683835713	36.6236297271899	20.4050011997754	3.0618555499662	24.6516028050029	14.9449547807589	38.1390021066203	0.16837546176704	3.76910131895399	0.829957120447484	1.09016693618156	3.26963724395202	110.62044112324	5.6562040533791	0.0356706666503556	23.6540098247831	0.0979782813032675	10.0756030442525	1.59070303583983	9.18837748609082	22.2066852141527	6.56002865508805	74.6479408011996	38.9062395833062	16.1194418130724	99.9941040773715	13.3341664549418	60.8575048734681
TCGA.97.7553	0.0801749104355129	0.0211814373610355	20.7191565533944	4.84238278991805	0.00991318452743081	22.6473056015633	4.92538214468946	3.69107097832847	31.662371765328	69.7192071387008	24.9175826502601	1.07285184833534	217.006360090033	102.484389506356	5.95314965655072	0.0462017646314261	81.8899899807939	16.4822373174048	136.33278824858	6.84924129132212	108.25502840767	86.053520241763	63.7826879895662	19.866018278018	5.9346392167566	24.6536696331727	17.0892518524207	37.7415547329482	0.211314922680991	4.09259394661615	0.911557303579027	1.77061165353992	4.33410934210948	110.800169980083	5.09350482548136	0.0603919168187771	23.0448737724162	0.134810616434548	12.6307375271724	1.31495025866198	12.9712106963256	53.3961513755662	7.86501782509143	73.4551472388902	31.8752708987825	14.7470094530086	86.9443490335037	13.0046986373995	72.7806119051547
TCGA.97.7554	0.0965470793348771	0.0295621482811734	33.675727461268	6.44070909987058	0.010780632221485	18.4622554497652	6.67210164549553	4.97492271497111	53.5927986538449	79.8353097196487	46.0399485505229	1.27720703520182	139.986429107411	35.7398337149612	6.24948472496269	0.0323254009434025	128.829887536391	16.4044881296757	237.770687909327	11.6079272528578	110.268822395823	118.805963310017	56.8562409301181	11.2338197905373	4.82837262086609	24.6585880810272	23.2023408801201	41.9199615444052	0.200203270772681	3.73827046950167	0.885697286697586	1.80812772613633	4.73219051900362	112.087050947854	4.77703001575599	0.0784271304185779	27.6263937821255	0.127346122263204	21.6362545772465	4.15197128316405	16.7104087624514	65.8256729728771	5.47177908736714	78.9536214874928	31.4931713552372	568.494950799905	69.4301636169506	13.627999745253	71.2042784956331
TCGA.97.7937	0.0929483459383815	0.0745992883307908	75.0020213929717	6.08181132713064	0.0106892546658606	44.2038568060489	6.82114737257438	5.93113886281391	68.2770945852492	135.48898495592	47.4953165514363	2.54919008279446	214.125370348155	62.7035198205874	6.18188633935209	0.0694070595343564	216.173083045286	16.4881228544432	191.196989798228	21.8295527484795	110.544581404701	258.055665831828	73.7070442272267	15.7634572284212	14.451557564544	24.6586889418084	23.3881084186163	39.9219184577482	0.358956839045384	4.6892731100172	0.909562694925457	2.22306059216833	5.79685447457179	111.787344090893	5.01599335133195	0.17303108064466	26.5914356610089	0.210652596151488	30.4364175094917	3.63804960031322	26.3041305718879	119.710563324556	8.45533822229831	105.194811400793	31.6505121096291	305.255935898579	101.285935140288	13.8773002441993	118.622430490322
TCGA.97.7938	0.10230349123539	0.0737837641707449	87.2952357912337	5.76089567459923	0.0111362007401041	34.1339114272626	6.88341406834103	7.5547637575639	38.7459871287308	198.03992511996	14.7909415973493	7.20376294748393	102.288788076962	83.120270100818	6.16856484780496	0.186863401561907	129.695147949329	16.1228590718734	50.6729268048331	23.2639157069154	99.7275119559383	157.900042674098	85.2962823393145	26.7319867752027	19.2335884310991	24.652473008863	25.5341562036796	39.226649748052	0.340168262765127	4.47193861568621	0.77249901673315	1.23057180563147	8.29971089770407	110.80380521737	7.46188606551958	0.13740952175956	24.9780748620625	0.208965909217322	12.3743910403334	4.03792217835735	33.4573864908527	127.93494048621	12.8399633838648	79.9889274943967	45.4413173810013	19.132483428082	212.967103596078	14.6136401440545	132.993169805358
TCGA.97.7941	0.0944291703939775	0.021785380066479	35.9130948376442	5.49260118327284	0.010711601572465	24.2874266558318	6.55137786179489	4.48489648113565	31.430510093335	85.9944953815962	24.6398049701729	1.4306354456916	120.357847031523	85.2635628736954	6.2055150832106	0.0661171620249457	59.6899476830654	16.221687708577	92.4562010815627	5.49771241436831	103.572245911167	105.223484450045	61.169048734012	21.6337178526818	5.06959138417894	24.6534500959187	14.8014741304836	38.6035881668349	0.195015290255072	3.8987417675713	0.819573019721226	1.13603434154934	3.69757598656208	110.862774802611	5.9154527997917	0.0500784062564343	24.5848826908964	0.1194625673895	12.9766639325944	2.6256744467175	15.6196889858878	32.0058431729153	11.2535605203641	71.1975161147194	40.2980588232424	23.9511264826317	83.4410888137039	14.2725469444797	78.3181913261496
TCGA.97.8171	0.0565674199388348	0.00563144510560527	4.0288207395525	2.78838179803743	0.00825156015485387	25.3330720416592	2.64935795190328	1.89520913212906	9.37370699050395	23.6500649364215	11.2201499540044	0.75854147372751	182.668458480224	52.0500781032944	5.70635715601572	0.0327685144785266	37.0681636192509	16.4696159009773	72.1587459618092	3.29359527760635	100.16300670086	78.0221980139274	16.7589387424133	6.8533409162649	1.70471463558531	24.6560479796039	6.87959206920889	30.0104931708122	0.0853171967885407	2.95289172356373	0.911571248198001	1.33798706640888	2.19879911089403	108.196824474624	5.54472493335696	0.0115364913045741	17.012514696319	0.0534591288518939	3.25191744197162	1.6417832634749	3.42312279717344	6.84827187266205	6.16615868532805	40.7115551109169	29.9077364151873	73.9784476839855	49.6150212645311	12.4986544607483	30.3189680713776
TCGA.97.8172	0.0819185429820839	0.0173221537008033	28.6652469668556	4.66184606107063	0.0101957958402803	29.7779881559996	5.34988212547514	3.38134892662358	19.3751159167581	66.1158133484088	24.9751112037182	1.32169908523448	154.446741778929	161.470959216696	6.2089255569142	0.0641228626814667	67.1123490974335	16.2704388953792	71.6244873880005	5.66276778492539	101.634139826667	81.7441794367848	41.5019541760307	31.7921023523891	6.37129770200124	24.6529270544613	17.1908476095774	36.5960908321311	0.165465794775899	3.77550196392245	0.826126938946768	1.42241780460486	4.35907826652707	110.372752394967	5.96574668530332	0.0514694708342993	22.9788110839583	0.111264534536994	9.00064534718029	1.80559349326334	10.9431277559139	30.4756857574784	9.80364236475506	60.0696443481193	39.1996693605081	18.2237306220504	57.6817925244203	14.4325608991633	57.1775192054596
TCGA.97.8174	0.0648960055433483	0.00679190407077025	7.38426755927677	3.37333433888156	0.00920222954260545	24.5716066387278	6.0557702124607	2.72646651462187	12.6054982516809	32.4833165415607	10.3193525569895	0.583059149101674	154.877765451419	216.776337289314	6.22451256913899	0.0339489184123466	48.8855807408464	16.223752874964	46.6495749998765	3.07445844201971	97.2579813455284	58.9244500542802	22.219952710568	35.6347393429606	1.9331958060351	24.6481152926147	11.1323168252343	32.9027747805683	0.0935318421538287	2.55743902943517	0.809899133577426	1.44314990431296	3.67154072735519	109.083241220758	5.75298382707831	0.0185631428236161	20.6080247336498	0.054774233131943	5.60728139539114	0.890292961700122	3.51848232087871	10.3453371271899	5.92271992720612	43.3775035487549	39.2384897043045	3.54233999999951	37.465971816065	14.2671031421825	20.7592651759287
TCGA.97.8175	0.105334515924034	0.0222398264495097	31.8771420812252	7.35019642130046	0.0109446479163931	15.2407715460949	6.18200339761103	5.0484846452799	65.7025731894952	83.1225943827203	54.7787758882433	0.906468582297048	181.871034281538	61.7698339043284	5.98333998118338	0.0286161577796216	72.7143652168483	16.4392660475763	134.020955371987	10.092344828678	117.363168423497	127.788128532317	70.9202033755033	11.5145822384461	7.53161384448528	24.6557275899324	25.7953494646955	44.8347341175908	0.363849995243412	5.28166828583473	0.944208649331383	1.33866478970126	4.16574833959021	112.427531826681	4.10587362116718	0.0735878191621556	27.0970973657091	0.186842341515882	24.8481710631696	0.805505535538012	25.1588514620639	42.859294783186	9.9141837002628	116.937971680049	31.7140451830532	41.1740632691284	97.1115943101814	12.6447391669963	103.303343735156
TCGA.97.8176	0.0755269826221736	0.0113460785787128	11.025744461401	4.48777905715951	0.0094510876805452	20.5085196584124	6.64926939694442	3.65751525923989	30.391729750459	46.6751542547899	36.7353228665186	0.342198290023151	274.949452612777	195.137367759422	5.81069507019875	0.0376635896332467	71.1446564968327	16.5858010264234	139.476924156791	3.98779619218299	110.484404932211	86.7645913502496	52.4841857589944	26.2072	2.88759285233683	24.6537	23.9927000379255	36.5243852644458	0.162856035037802	4.10449351013987	0.959436529374763	1.32298731989027	2.7336429322619	110.147914678917	4.59355743627548	0.0252288103801562	21.6174563704594	0.11242604596501	10.3860622924119	0.889861035540293	6.57157292889296	16.3159251083161	4.72735693729962	66.0522	30.6158065365085	14.8332640982442	108.923870440549	11.9998024500055	41.4711681558016
TCGA.97.8177	0.0939007872994033	0.0231116976082054	23.8259985503005	6.20947439578718	0.0106686385991345	38.0577786785995	11.8392424313778	6.01039704309123	42.1097497179681	96.2750130034698	39.4119120877519	0.961202475740233	137.619663493868	49.5831503496131	6.46902419259459	0.0458957647913993	48.4222226360891	16.3303483540996	154.714784003791	9.9482552020901	108.750899763722	135.122451546244	75.5931487198222	13.6277469525013	9.1530225413833	24.6566068940798	33.785274462673	41.4472887659178	0.19363055453777	4.90539009279599	0.87539652759792	1.25960559415427	3.45808939590681	111.856427085033	4.86030340360059	0.0884893517569898	27.174899009519	0.0999593113324181	17.2051629569836	3.20429312563132	15.0422634431164	37.4256994195867	11.3602033636596	99.483584286759	34.8336917238052	213.77332867443	104.429247042503	14.7404257047561	79.7477480272222
TCGA.97.8179	0.0758885526089829	0.0250047597441552	19.6669063980351	4.15041671970862	0.00963400017832138	24.8256233034622	5.81009203404117	3.47781590420323	21.5856695507344	68.0651382154556	26.152124129035	0.840503476115322	220.56513027993	117.361758531073	5.99092544042016	0.0614128466828186	100.415244748772	16.4795696336249	124.798917475724	5.92347960296127	105.045278998954	127.124946433323	50.3432241674305	22.6945693034058	5.56908524054593	24.655405086404	16.5589689751214	35.0286315666645	0.140863754816015	3.44029576655946	0.90010093217945	1.82481801656949	4.38085006727881	110.287086327653	5.37587664276254	0.0500859367449834	22.2286652966019	0.104421461599085	13.2395872308262	2.09682640104571	11.6064224472488	47.2433194090317	7.38219336818789	61.5743812353225	32.4189958800455	60.6563275934287	57.4151135271046	13.3114883892264	54.1998131182966
TCGA.97.8547	0.103602551963045	0.0707924359349339	77.4607741059172	6.83976300121633	0.0111699389259495	34.955370273768	15.825698319101	8.00743062759117	68.7836110027462	118.537264570547	29.5511280209974	2.55123356143906	101.616756108558	24.8599690413118	6.57527555135071	0.0635997816358285	137.615116652635	16.1901589199777	111.416753362304	22.1138536840822	104.742888609994	161.619105582593	82.1131594493176	8.69767018907376	12.7722203085982	24.6577092029686	24.9211380264398	41.6039382320197	0.281226010003875	3.97472974071321	0.824051298739731	1.56005385993414	5.80253369364817	111.884879608827	5.6436854166028	0.17453020272812	28.5707119727112	0.135159022644646	23.9419530104736	7.06698363281311	23.1461877462039	66.5977698981379	10.7837804965522	110.95127984359	36.9956812865095	332.237647506649	117.97087249078	15.5031236025887	103.130870696667
TCGA.97.8552	0.0818796934946689	0.0137929203348089	22.2886183279224	4.28518820447346	0.0103175066469436	27.8034278125482	7.34183196597251	3.30263111962155	12.8946087223028	60.7818905597486	12.0719897476535	1.84124921514279	96.3092367815263	121.039169548714	6.35538354017536	0.0970858740504457	68.6411676838489	16.0280964215302	39.5692197421474	6.75027376783778	95.0080345662249	99.2237725954616	42.1784359570195	32.7373108089481	7.41665273710818	24.6495754287509	11.4781122436642	34.6342652845374	0.102504665865175	2.97487662250678	0.749126819715707	0.997492271274618	4.10018012514898	109.618738333359	7.17368885174528	0.0349127581114702	22.4105977370915	0.0787285063449122	6.8044031084207	2.60292919901833	7.8867633935305	24.0939103478501	11.1477638437225	54.3913316295893	49.1729874553846	3.83605337201412	68.6918920477638	15.314377422113	50.7382515111531
TCGA.97.A4LX	0.0764145971818193	0.0160505132743132	11.5023615093806	4.97402890444881	0.00984196163403802	29.1115493201804	6.39004933067129	4.30207516979323	40.8471425191765	49.8476095039351	28.4128298923569	0.506738629757007	157.883614068403	52.0055826454732	6.3681157071889	0.0252635368655309	96.9655418664346	16.3990224196808	159.075994283587	5.30195310505296	106.502022559867	94.5370185817565	43.8355781822364	10.7731082536128	2.57512213893246	24.6568560985257	22.9931773445812	38.1294359893248	0.162525179881683	3.99756629157495	0.888455717453884	1.91831180293582	3.4030315505189	110.935818003941	4.70388483758322	0.0449710039981869	24.7231401260748	0.0865855300522247	15.7474550129748	3.14396522132011	5.7272341988453	29.4885595775094	6.05752464760772	59.6581727787939	30.7962846920252	252.573488979032	64.4071039590082	13.9582781431602	43.9587160709627
TCGA.97.A4M0	0.0768381450693967	0.0127376813147652	11.4456765204315	4.35739372753714	0.00985265045281105	21.5142758239714	4.34241533614698	2.78640048409727	18.2365890853055	39.9804592756774	16.1427141620437	0.957671899802001	154.98871443455	199.823258271093	6.19195434107911	0.0398276657192938	81.3204224218796	16.2517874693421	54.0026761143846	4.3956701142254	100.195480373051	80.3362851159442	39.5386518809093	47.6849458170236	2.85066265462143	24.6508386765521	15.178925961588	35.953818536082	0.136295458686226	3.18746245173405	0.816676907244115	1.41452430422441	3.96987043694394	109.824239674969	5.91726908449402	0.026147820046764	22.5331640514374	0.0894233921061612	6.84906806470292	1.72844707616848	5.57795961611704	16.2275015497959	5.58434095194951	52.6739367155397	41.6466109760089	7.15612301707936	53.5150530458484	13.8540961126313	32.950822549135
TCGA.97.A4M1	0.0895772208182736	0.027823996684009	43.9708656946597	4.76448784152749	0.0104589747676238	28.8022393945239	9.24616032930374	3.88516905954508	15.6147683316511	79.5218023676165	11.9184395484947	3.48039707140542	120.265533985305	160.929843792272	6.29988630206999	0.0877632720541954	81.5254079421048	16.0941810051819	44.1498157999872	11.7976636405611	96.766920002082	116.170056881761	41.9245851329073	50.3611272877445	14.9164074917368	24.6506142677895	13.2600410464918	35.9710721464782	0.141090886016001	3.15536077256622	0.76087409671614	1.26520841780127	5.89937429350137	110.041826145687	7.13193981172346	0.0726492883022814	23.310181727483	0.093353491921294	7.16708714052433	2.38984065570664	19.7217694557954	43.9981586675081	10.3546633754991	60.6233924794852	47.8089957260816	4.57140623108614	84.0329079145499	15.1825287566139	76.1142333620262
TCGA.97.A4M2	0.0727744630807138	0.00766558478203718	12.4590494506519	3.65185387705803	0.00956638633231183	20.6645825372365	7.88250046311256	2.73977492857675	9.35400339360624	51.5403348269793	8.55991208656773	0.799316100956426	134.812329709813	207.912423247794	6.14213834677239	0.0475511033974966	41.6264024822342	16.1481661428714	36.488050712149	3.31649784471527	95.6761084448817	62.0104390223232	34.6744685518918	38.8699139679299	3.50825662857784	24.6488170524005	9.96134866717883	32.9603581734676	0.0864364920202408	2.67291862422375	0.779856742193553	1.01508695470389	3.12717298467774	108.948402990857	6.59880346175621	0.0208193866409334	20.3546808422239	0.0497591615478849	5.18395103713989	1.43134448361622	6.81498442391149	19.6750414901391	6.9767078392755	41.3918533627984	45.1853087384785	2.6272219869201	49.2052492773133	14.2521678884308	35.8457145042764
TCGA.97.A4M3	0.0863483369234788	0.0345940546200653	22.2677685350808	4.97929362351932	0.0105329968066044	50.6293418861328	6.86248790234867	5.53760161074326	33.922360924615	88.2170489280833	16.1800259180062	2.39672852495837	108.840476956354	66.6979006878361	6.57183977093902	0.0735927787242451	144.375436190947	16.1572001693115	54.3655499076798	11.5897009814679	99.5386179852465	143.559162151385	63.0184542315048	18.9681107997832	7.38410098888269	24.6530912935021	26.555573552195	37.392928245768	0.184075340242507	3.80100343752829	0.777104240181451	1.2718889162183	6.04985692712866	110.320229744152	6.64060209343235	0.0422358246433811	24.3153272194382	0.0985305676620161	9.29087241151217	4.55181164030665	8.93859307079602	30.3518373169833	7.81397790144594	78.7793150758722	41.051973331375	61.1115940695054	119.903261142892	15.5007693227807	60.4644283862715
TCGA.97.A4M5	0.0884179841202378	0.0223393937828685	24.675822120436	5.16594431629374	0.0103482618805788	22.725443718606	5.87607553529121	3.94625732599856	32.1043886924995	58.4276837847673	24.329289952217	0.930656315568962	171.472565264653	85.5124451230457	6.06005868287083	0.0527727164294816	83.9216928928077	16.3298741659028	81.6206090983188	6.78727528843906	104.662627269603	95.0525965299453	53.0109995335141	22.1908694375043	5.9891828910415	24.6537391655219	15.9736169710427	37.7856476804864	0.16104437306098	3.4441903997093	0.853618615220861	1.39369598979881	4.10763347417924	110.539129020221	5.63802266860508	0.0574629100862365	23.4645970594923	0.127253575920048	11.5507788415083	2.34287169607585	11.8965416357628	23.1884285974596	6.62639197636353	63.1801255919222	37.0512624496284	21.9530224016308	77.6894207704954	13.4938469718896	57.3577740750713
TCGA.97.A4M6	0.0871971696855733	0.0197508086941929	31.7051888349004	5.22641051783739	0.010502839441825	31.4477699616627	11.6743775525893	4.18236919307573	35.7645523637437	74.2331392111892	25.3116760364431	1.40789505162262	137.260324943523	75.9960886131614	6.39714711137125	0.057094395021864	87.0144932249455	16.2400678911475	100.254726384888	8.72125026207646	103.503143069607	131.277518845302	70.0735385551615	21.6652426294883	6.70921879686392	24.6539912776578	24.5978071681573	38.0699699754133	0.165134728127739	4.41247020179824	0.842437976755164	1.20838392249316	3.21726461779019	111.000163205945	5.67140547123204	0.0737576054683628	25.061928116267	0.123729997732197	13.9639024312739	2.96113197684592	12.6856359967522	48.6327337779237	9.27619277952022	80.0028399886031	38.6046803678071	39.4110945155202	84.6749016137208	14.6070460345718	72.6087670613222
TCGA.97.A4M7	0.07599631479681	0.0181229365340623	16.9229993667722	4.56853523839044	0.0098359114798964	20.5568752715539	5.13993236014952	3.59805568306628	27.2778266238814	46.2645764024734	18.7492904036992	0.709314626881507	163.191192470019	88.3356350631694	6.14055635096537	0.0344656436274185	75.9945627221244	16.3183719530726	109.890323863409	5.37122443688251	103.788783825906	88.9660886526001	35.8521484542104	20.8542533197245	3.75631905312117	24.6524701290221	18.207869209547	36.8953611190083	0.163733587161113	3.49944557929951	0.87432412192238	1.40633490906875	3.56750477168364	110.471420506991	5.1869811474708	0.0464704288429641	23.4442924861372	0.109433893739947	13.7390741543137	1.77523534982389	7.85667061986962	32.6947578272403	6.16882275662659	63.1142271226422	34.7585638341862	18.6715480659388	71.5286111914445	13.531966865564	44.1058742567462
TCGA.99.7458	0.0921717340351184	0.0206646977507769	20.5904693390428	6.07373965952094	0.0105139303736752	17.7013429467977	7.10683578464681	4.91704606189038	46.6853400405743	60.9640698009178	23.928031363882	1.0728981670176	123.023543500654	37.9850441780582	6.21561460007163	0.0288520995060668	98.6243704020872	16.3338958696167	188.430700025712	10.4967807399943	108.571662431743	107.61390522107	51.8238147255727	9.97836288992646	3.53599242975224	24.6563575578986	19.1474752534212	41.3642896822894	0.212912607573664	3.9537881127165	0.868303434832339	1.72688312611033	4.67877881344177	111.750802190377	5.02662876289766	0.0660958069555169	26.6010807957065	0.109225714466949	21.228467916848	3.17172042829254	12.1649044659501	49.1083103189693	5.83322664747491	78.1477326004647	32.4329801593841	185.397043872031	107.03595376131	13.5540286973182	68.7931447077685
TCGA.99.8025	0.103299142031986	0.0416130735897456	64.7907683681058	7.10983151230688	0.0109318274743246	25.0352819027447	7.10006136173495	4.8709726674787	70.4864375564669	138.420498496506	76.2512834244185	1.18204468546237	189.895980131661	52.1576182247247	6.09954487674896	0.0475158984274194	171.947436055802	16.5225830045821	316.678595089614	13.0813148588491	114.946199387384	137.37008873768	99.7113959472838	11.8326827704312	10.9856140571355	24.6600367241597	27.0652462380461	42.8325998909928	0.353316261407207	4.55004648167161	0.940587416946886	1.77169192817292	5.4573	112.157301630597	4.53154901945474	0.135582599103243	27.145018742099	0.168530030086074	29.3760702205782	3.2472650749234	33.9392661622449	64.7329719959611	8.90435928016528	121.335	30.8573139924203	325.014901894186	89.8756979276838	13.2842191007959	122.918862627053
TCGA.99.8028	0.0916241536218219	0.00891109951815667	15.2096676688407	6.18778731873758	0.010502432488781	21.4162042736212	7.59073903295036	3.86376344115083	27.5101426916585	60.6903507635697	28.4660544428427	0.545591820203589	151.378113663038	56.8432115187921	6.48932940015904	0.0209002572790359	48.6667795425582	16.3117485577569	126.026431411657	3.59077719764349	108.553643763325	74.7408006705935	40.4831241749583	13.6194036620918	3.10185262235993	24.655406820161	17.2420033789479	41.1964055124779	0.151289525674326	3.59215814000291	0.866107001976241	1.3711560095925	2.50561077021342	111.684672848554	4.87840610962312	0.0341903098093603	27.0077942564717	0.0748500801992171	11.7177746164229	2.49291718548467	8.96745684278523	25.7655437965753	5.63858418998882	78.9388560895787	34.9389926945146	94.6324468516772	60.2047780618212	14.4375327631662	64.0266498988903
TCGA.99.8032	0.0834708556535149	0.0209212826977936	25.2487129988892	5.27750096740516	0.0099396359244306	32.7874326812449	5.09146060833323	3.79191911493101	32.9796460256336	67.1691335588095	26.7495971229266	1.24751378387444	185.429723545907	40.6029557675445	6.25497637435592	0.0472136180062759	75.2439019422902	16.4682465473657	179.377499769079	6.63404262606104	109.210988855884	99.6476986364599	66.0760551775335	10.1670583542407	5.91133890556956	24.6579578678044	20.4879771530634	38.7488791512912	0.203833540157601	4.30861505502746	0.914958196129337	1.9643374738082	3.79073880838683	111.324351538833	4.94365982263414	0.0503418679659483	24.9407777843637	0.102583746920889	14.2102279478434	3.01118253821349	11.4177398767176	39.3190796645915	8.92158533905429	64.3331753164993	28.4653920388794	332.804514932916	82.6597730119497	13.8258902387998	73.1081931747529
TCGA.99.8033	0.0953127585018706	0.0277897392152597	36.4536141588493	7.19288489195402	0.0104738742513518	27.0767368296184	10.5624457894931	5.59209474249394	81.1899467872836	93.7422665703744	60.3164685589049	0.769013737967496	284.885720257608	48.5957420222826	6.03265360597816	0.029398100675895	109.907571636524	16.6573449225357	408.022333285994	8.02452818603039	120.886383999418	129.276498029047	97.2318197403773	8.29412140387717	5.5244015712447	24.6590192548328	40.9732167393193	44.458351311089	0.359586767981504	6.18342043431631	1.02740327348225	1.81473673333675	3.76633213153067	112.564484429707	3.76061624886906	0.076522725972765	27.1473401924395	0.190633525728082	28.6408237335997	1.64873210696387	16.4145405940573	71.1377418489889	6.67584630534051	86.9848711106721	25.3919650823939	264.929826637356	195.717516484485	12.4574821761239	110.439115808106
TCGA.99.AA5R	0.0751444118550987	0.0102364717499624	11.4784958015388	4.10671084217517	0.00983066705336244	21.4754930728982	7.71281809475601	3.46605629711239	15.2380839493974	61.0100779474589	12.1165319856833	0.736297936559787	121.780432099738	83.758038667235	6.34019823755367	0.0437979999271135	41.2493226487648	16.1501171259332	56.8863140950914	4.5405866114185	96.8153389359862	66.0445955455666	37.1998777536297	18.4591979558203	5.44964025988234	24.6525869018405	12.324791727693	34.4497821226149	0.118904652257274	2.9509352765155	0.791273511303012	1.13468100655147	3.05958515381952	109.669920740208	6.31578781633158	0.0332568149768563	22.4120186937389	0.0564002549749947	7.47711597674174	3.16683891347898	5.41546288552114	21.0862612139146	6.94785538734271	60.2612547965671	41.7466339456331	18.0449616412182	57.8869324982037	14.8684332229004	38.5115603399517
TCGA.J2.8192	0.107779446447299	0.0325191039991694	38.3985051191163	8.11120393421168	0.0114247804152136	18.3357116460872	8.86496521454475	7.9433324644607	86.2987434773147	91.9838665434464	70.6319147593205	0.919996983014907	106.631749770192	25.5189060458863	6.46990579280508	0.0245233283262511	85.2850764126501	16.3197349548566	332.641339105173	14.5974237397418	113.733848376032	132.727482130765	74.6879676468374	8.2665701352988	3.87322301761963	24.6595042773951	39.8997033655226	47.0269773396792	0.358294806891679	4.98564009907663	0.890524668715278	1.54277343266912	4.04543179003471	113.273198818793	4.32225436954936	0.12669263523507	31.4244018577676	0.180083500994318	35.5765052972058	5.06177170854943	15.6109622074418	85.3018089632728	5.66355489502595	110.153099921557	32.3587237391101	1405.74701214988	128.292941462588	13.9987582312837	92.5172501698815
TCGA.J2.8194	0.0901539462333621	0.0140659277872286	16.8457868804766	5.7269837198188	0.0107913772890931	30.1079	7.78991983500933	4.18578377925899	39.8834813876516	70.865091738122	22.8295272981978	0.893076203882601	116.243211452611	85.6278051518732	6.50663670075811	0.0369193758714477	81.920130719041	16.1790110014811	82.6274005615011	5.82696612914598	104.057509206152	91.267704863533	56.9116666931772	27.8897494414425	3.4626281076119	24.6520648839726	26.4783034741443	40.3914754828202	0.175158080928036	3.89968717207768	0.801378880973199	1.16349704499434	3.92543144180259	111.33041308297	5.70010034702277	0.0411211440918307	26.1565374331616	0.117048855684546	10.7486496318235	2.3185682142428	6.52533981409227	35.4488769377193	5.58254069975422	85.577711635759	41.1947796470439	22.216505668033	89.8582025496424	15.0420751695959	51.6027373510725
TCGA.J2.A4AD	0.0993426977741498	0.0348813507590202	36.2948824394108	6.83700089317019	0.0107147196782505	16.6909891510912	8.0108773679859	4.84872804842987	66.7015870294526	70.4354059749655	43.7391082467779	0.789349560075216	196.377446129587	38.4002718533585	6.03416829256604	0.0379709511118022	131.746587792542	16.5232693163295	311.18342706633	8.94027577537063	115.889380705943	138.615086987505	74.2218348875552	7.05418306460372	6.15508973521396	24.6589646192466	24.9165428864465	43.4790366766762	0.27637319785275	4.7677752582275	0.950811489137768	2.20755812363868	5.1803158126359	112.534177845374	4.55310361703166	0.110271681735701	27.5532725495143	0.170015347567675	28.6829075907117	2.68545034259784	17.5400375559754	102.719613503431	7.65908848267319	84.1084	28.2949270461868	264.077905170614	129.712518463709	12.7975299004506	97.5578581008886
TCGA.J2.A4AE	0.0710849902345628	0.0359624401574716	33.6629033617829	3.65484603900333	0.00969558492820361	31.2364398686985	2.44025925462835	3.28492721382317	13.9801317224191	66.0792501813881	11.1100416952591	2.18265088727577	207.364022578713	253.952867924496	5.77292559376217	0.0841978493067123	81.8166723887993	16.3183897495055	66.5968760149318	7.89173457400086	99.4866201269759	130.002433258151	52.4450935712801	31.6905669169416	7.68557545455097	24.6488209138564	14.1636521260892	32.9442376057247	0.226586492261408	4.51605553595758	0.858085535283887	1.19205	4.96866580559304	109.158842810465	6.46902477366715	0.0796405958632898	19.1812374807013	0.128231144837985	8.64325101194262	0.832566817002134	13.1751324812335	35.5469932316347	14.000377035197	51.4050358302753	38.082652565582	1.21474709359932	76.2993972464656	13.2289800143393	59.5753312692378
TCGA.J2.A4AG	0.0901306829290175	0.0236390154816133	23.1981472649372	5.2717358118928	0.0107525736576841	34.571811786724	10.5402015593549	4.71497923107739	39.8557756811885	90.645621037051	22.4090844027727	1.31299494698004	141.895219171959	130.909022148878	6.46786908681682	0.0610241969925635	136.335957571953	16.1892399918547	71.2211017007719	9.61286351923873	101.683431242397	104.290738960387	79.8602169785657	35.2525887959166	9.40790566941915	24.6519888601542	23.4360373577913	38.5138	0.208793585563015	3.98014170506445	0.798604392174768	1.23104660213783	4.51781193604176	110.735595584277	6.19671682301898	0.0626590300177915	24.957551631843	0.0927025285057303	13.8037959936969	2.8671192812616	13.5059079716617	44.4541624272443	7.63233260963315	74.3425408544215	43.9312670480095	18.6399891336678	88.9341665750006	15.0221037151465	59.5417764076664
TCGA.L4.A4E5	0.0809392443522269	0.029819153546409	19.5368254826177	5.20998843875621	0.0100531500622451	31.6006121642709	4.42452729503288	3.29097640469582	49.381962175645	67.9438911643925	41.3717022905406	1.06183980383025	285.460304465705	60.4729451787245	5.99163821506796	0.0408651268949539	129.450356035855	16.6063327455214	299.057692656055	9.12453926117635	112.712086695619	104.674822380269	82.5752763172416	11.8682803564485	5.81767067244462	24.6588882815914	27.8038038950244	38.4020252956154	0.270321927382544	4.80182308051325	0.979682067571061	1.9431434013096	3.95590300920179	111.167681846567	4.60638934233737	0.0667898068487759	23.7824531936755	0.126050072172028	15.9884212479684	2.41946512681614	9.94658891155829	38.6596348054635	7.49309896164133	76.1417863983423	27.7990099877279	174.623156015126	79.4903838348808	12.9787528303172	72.7775342468472
TCGA.L4.A4E6	0.079134176943875	0.0107676959010704	13.5305903816581	4.33000093412848	0.0101892630819431	24.6947264483778	7.93508704450617	4.21135323716027	13.6534029535852	55.7754228323659	10.2036181573922	1.42324732988177	113.86834153846	146.511916756232	6.57705669157738	0.0377653587697354	34.3507734858091	16.0583638746727	42.2252766442266	5.75376999439216	97.1681647158292	70.2095740510794	44.6524469187373	39.8346728313299	6.34773205594822	24.6480643331734	16.4592580822429	36.3185508578659	0.129715720926582	3.38581489364793	0.762882243800804	0.989695262181901	3.55562996621256	110.252223315576	6.31626	0.0356494444481381	23.7166590957847	0.0601968726702208	6.31297301627541	1.5923410192584	7.2625723651141	27.0574934201384	8.41605658726741	62.1299301525299	46.3209479278851	3.81477365446923	71.9231908310888	15.5887464203862	43.1232468231866
TCGA.L9.A443	0.101812967238341	0.0346731775697316	37.3071244863288	6.28188322997571	0.0110193602231334	29.200799427844	11.0647724941107	4.36113078113641	24.0887017574517	82.8874419502425	22.6961596333856	2.13366394218999	131.693741124338	31.6536959793421	6.50027920304413	0.0677739981240945	79.6218921840207	16.201902657191	77.7146617548131	12.2666335852268	104.874961452907	113.099015977115	73.0742704694025	12.1397702617116	9.6238028869738	24.6556850656207	20.4485455609307	40.735204096275	0.200040375932295	3.94950617231505	0.813322674440532	1.60328242648333	5.15289468294302	111.659675705493	6.05562789064027	0.0752970637069022	26.7644261793617	0.100954475971469	11.7758254381871	4.29871380040266	17.7981717251968	47.5849059885364	11.9509641842562	81.8672288262794	37.7043931683277	110.108119036531	104.821607515614	15.2550110181011	93.3277625150196
TCGA.L9.A444	0.0787203579544994	0.0117159270297179	15.7952967428069	4.5155577837153	0.00992145490459814	27.5695019409503	3.53425875442426	2.99741920915225	28.4250358618813	51.2653823361988	28.0776134175994	1.17778968564635	144.270360400563	64.675784907891	6.20496169629702	0.0483384070591124	123.359193825981	16.2927665047553	80.4446284831595	5.4204712632435	101.338197104208	90.0166653470367	38.4086619429923	16.4068343560126	3.81180929524382	24.6562278959134	16.4317202425169	35.3258692846494	0.201104075329027	3.5649343502409	0.837955481597398	1.54552822078688	3.39125437602885	110.136177891742	6.04158402471565	0.0358938543762202	22.7520579805979	0.105044572498734	9.40838945017359	3.67167107756154	8.07799647710292	31.5956630158299	7.69543806501666	61.7596171730652	36.5296894660868	67.5809601551756	45.2316373155968	14.1511415092555	46.7040416043776
TCGA.L9.A50W	0.0751340957717509	0.0112176450042548	11.8822228665526	4.08787804238131	0.00961378617006221	20.0248773288655	4.4546720238969	2.70423557142907	18.4219231988435	31.4621662097857	16.8600331913482	1.05025958472092	136.064017093341	41.7430923858616	5.9905119030613	0.039527544517594	36.0906748350459	16.2649610866707	86.1757419464399	4.98023714602663	100.158351032445	83.7332087711476	38.0826356781094	11.9222419673466	2.85585881398782	24.6546255347099	12.2515062968972	34.173375728503	0.13842323147442	3.05979685203968	0.844124136618972	1.15722041572308	3.1683141216748	109.574306340301	5.96782426282497	0.021421821049366	21.0373829182459	0.070597150293275	7.30394791186425	3.25940413372825	6.28779744052033	12.4272586551536	6.98031438754104	50.1346320472318	36.3367642393305	30.6045268807932	83.0416898217697	13.4396819498498	33.988508119712
[truncated: 35 more rows]
[truncated: 149 more columns]
