# Supplementary material for: ANLN: A New Hub in Glutamine Metabolism of Lung Adenocarcinoma by scRNA-Seq and Machine Learning
Source: Oncol Res. 2026 Jul 16;34(8):20. doi: 10.32604/or.2026.079515 (PMC13397370; doi:10.32604/or.2026.079515)
Supplement: Supplementary file 1 [file OncolRes-34-79515-s001.zip › TSP_OR_79515-Table_S3.xls]

## Sheet: HLugA060PG03 Array Table
		Shanghai Xinchao Biotechnology Co.,Ltd. Shanghai Biobank						Cat No.:XCSW-JS1-SOP-002-F01
		Tissue Microarray Array Design and Production Registration Form						Version/Revision:B/0
/								Filing Number	34
Array No. (Cat No.):		HLugA060PG03
Chip Batch No. (Lot No.):		XT24-015
Product Description:		Human __lung adenocarcinoma___ tissue, __/__ pathological type, containing __1__ *positioning point
Tissue Microarray Technician (Array Design):		Zhenyu,Ying			Array Design Date:		2024.04.11
Tissue Microarray Technician (Array Production):					Array Production Date:
Biobank Administrator (Pathological Wax Block Retrieval)：		/			Outbound Date:		/
Biobank Administrator (Pathological Wax Block Return)		/			Return Date:		/
Ambient Temperature：		/			Array Fusion Step:		51 ℃ Incubator
Sample Type：		■Human □Rat □Mouse □Rabbit
Fixation Method：		■ Formalin Fixation □Paraformaldehyde Fixation □75% Alcohol
Total Cases：		__30__cases
Total Spots：		__60__spots
Array Arrangement：		__F__rows（A,B,C…Z）×__10__columns（1,2,3,…100）
Spot Diameter：		□0.6mm □1.0mm □1.5mm ■2.0mm Shift 2.8
Verification：		□No □Yes Verified by immunohistochemistry ____/____
Sample Description：		___/___ tissue, ___/___ carcinoma ___/___ grade, total ___/___ cases, ___/___ cores per case
Schematic Diagram of Array Layout
Tissue Microarray Detailed Information
Spot Position	Wax Block No.		Tissue Type	Pathological Classification (Duplicate)		Remarks
A01	E05A1035-B30-C2		Cancer	Invasive Non-mucinous Adenocarcinoma
A02	E05A1035-B30-P1	E05A1035-B30-P1	Cancer-adjacent	Terminal lung tissue	终末肺组织
A03	E05A3080-B30-C02	E05A3080-B30-C02	Cancer	Invasive Non-mucinous Adenocarcinoma	浸润性非粘液性腺癌
A04	E05A3080-B30-P1	E05A3080-B30-P1	Cancer-adjacent	Terminal lung tissue	终末肺组织
A05	E05A3459-B30-C1	E05A3459-B30-C1	Cancer	Invasive non‑mucinous adenocarcinoma	侵袭性非粘液性腺癌
A06	E05A3459-B30-P1	E05A3459-B30-P1	Cancer-adjacent	Lung tissue	肺组织
A07	E05A3302-B30-C1	E05A3302-B30-C1	Cancer	Invasive non‑mucinous adenocarcinoma	侵袭性非粘液性腺癌
A08	E05A3302-B30-P1	E05A3302-B30-P1	Cancer-adjacent	Lung tissue	肺组织
A09	E05A3072-B30-C02	E05A3072-B30-C02	Cancer	Invasive Non-mucinous Adenocarcinoma	浸润性非粘液性腺癌
A10	E05A3072-B30-C02	E05A3072-B30-C02	Cancer-adjacent	Terminal lung tissue	终末肺组织
B01	E05A3095-B30-C02	E05A3095-B30-C02	Cancer	Invasive non‑mucinous adenocarcinoma	侵袭性非粘液性腺癌
B02	E05A3095-B30-P1	E05A3095-B30-P1	Cancer-adjacent	Lung tissue	肺组织
B03	E05A3305-B30-C1	E05A3305-B30-C1	Cancer	Invasive non‑mucinous adenocarcinoma	侵袭性非粘液性腺癌
B04	E05A3305-B30-P1	E05A3305-B30-P1	Cancer-adjacent	Lung tissue	肺组织
B05	E05A3362-B30-C1	E05A3362-B30-C1	Cancer	Invasive Non-mucinous Adenocarcinoma	浸润性非粘液性腺癌
B06	E05A3362-B30-P1	E05A3362-B30-P1	Cancer-adjacent	Terminal lung tissue	终末肺组织
B07	E05A3374-B30-C1	E05A3374-B30-C1	Cancer	Invasive non‑mucinous adenocarcinoma	侵袭性非粘液性腺癌
B08	E05A3374-B30-P1	E05A3374-B30-P1	Cancer-adjacent	Lung tissue	肺组织
B09	E05A3086-B30-C1	E05A3086-B30-C1	Cancer	Invasive non‑mucinous adenocarcinoma	侵袭性非粘液性腺癌
B10	E05A3086-B30-P1	E05A3086-B30-P1	Cancer-adjacent	Lung tissue	肺组织
C01	E05A3315-B30-C1	E05A3315-B30-C1	Cancer	Invasive non‑mucinous adenocarcinoma	侵袭性非粘液性腺癌
C02	E05A3315-B30-P1	E05A3315-B30-P1	Cancer-adjacent	Lung tissue	肺组织
C03	E05A3416-B30-C1	E05A3416-B30-C1	Cancer	Invasive non‑mucinous adenocarcinoma	侵袭性非粘液性腺癌
C04	E05A3416-B30-P1	E05A3416-B30-P1	Cancer-adjacent	Lung tissue	肺组织
C05	E05A3478-B30-C01	E05A3478-B30-C01	Cancer	Invasive non‑mucinous adenocarcinoma	侵袭性非粘液性腺癌
C06	E05A3478-B30-P01	E05A3478-B30-P01	Cancer-adjacent	Lung tissue	肺组织
C07	E05A3093-B30-C02	E05A3093-B30-C02	Cancer	Invasive non‑mucinous adenocarcinoma	侵袭性非粘液性腺癌
C08	E05A3093-B30-P1	E05A3093-B30-P1	Cancer-adjacent	Lung tissue	肺组织
C09	E05A3234-B30-C2	E05A3234-B30-C2	Cancer	Invasive mucinous adenocarcinoma	浸润性粘液性腺癌
C10	E05A3234-B30-P1	E05A3234-B30-P1	Cancer-adjacent	Terminal lung tissue	终末肺组织
D01	E05A3238-B30-C1	E05A3238-B30-C1	Cancer	Invasive Non-mucinous Adenocarcinoma	浸润性非粘液性腺癌
D02	E05A3238-B30-P1	E05A3238-B30-P1	Cancer-adjacent	Terminal lung tissue	终末肺组织
D03	E05A3247-B30-C1	E05A3247-B30-C1	Cancer	Invasive non‑mucinous adenocarcinoma	侵袭性非粘液性腺癌
D04	E05A3247-B30-P1	E05A3247-B30-P1	Cancer-adjacent	Lung tissue	肺组织
D05	E05A3264-B30-C3	E05A3264-B30-C3	Cancer	Invasive non‑mucinous adenocarcinoma	侵袭性非粘液性腺癌
D06	E05A3264-B30-P1	E05A3264-B30-P1	Cancer-adjacent	Lung tissue	肺组织
D07	E05A3327-B30-C1	E05A3327-B30-C1	Cancer	Invasive non‑mucinous adenocarcinoma	侵袭性非粘液性腺癌
D08	E05A3327-B30-P1	E05A3327-B30-P1	Cancer-adjacent	Lung tissue	肺组织
D09	E05A3369-B30-C1	E05A3369-B30-C1	Cancer	Invasive Non-mucinous Adenocarcinoma	浸润性非粘液性腺癌
D10	E05A3369-B30-P1	E05A3369-B30-P1	Cancer-adjacent	Terminal lung tissue	终末肺组织
E01	E05A3370-B30-C1	E05A3370-B30-C1	Cancer	Invasive Non-mucinous Adenocarcinoma	浸润性非粘液性腺癌
E02	E05A3370-B30-P1	E05A3370-B30-P1	Cancer-adjacent	Terminal lung tissue	终末肺组织
E03	E05A3424-B30-C1	E05A3424-B30-C1	Cancer	Invasive non‑mucinous adenocarcinoma	侵袭性非粘液性腺癌
E04	E05A3424-B30-P1	E05A3424-B30-P1	Cancer-adjacent	Lung tissue	肺组织
E05	E05A3804-B30-C02	E05A3804-B30-C02	Cancer	Invasive Non-mucinous Adenocarcinoma	浸润性非粘液性腺癌
E06	E05A3804-B30-P01	E05A3804-B30-P01	Cancer-adjacent	Terminal lung tissue	终末肺组织
E07	E05A4547-B30-C01	E05A4547-B30-C01	Cancer	Invasive non‑mucinous adenocarcinoma	侵袭性非粘液性腺癌
E08	E05A4547-B30-P01	E05A4547-B30-P01	Cancer-adjacent	Lung tissue	肺组织
E09	E05A3101-B30-C02	E05A3101-B30-C02	Cancer	Invasive non‑mucinous adenocarcinoma	侵袭性非粘液性腺癌
E10	E05A3101-B30-P1	E05A3101-B30-P1	Cancer-adjacent	Lung tissue	肺组织
F01	E05A3250-B30-C2	E05A3250-B30-C2	Cancer	Invasive non‑mucinous adenocarcinoma	侵袭性非粘液性腺癌
F02	E05A3250-B30-P1	E05A3250-B30-P1	Cancer-adjacent	Lung tissue	肺组织
F03	E05A3300-B30-C1	E05A3300-B30-C1	Cancer	Invasive non‑mucinous adenocarcinoma	侵袭性非粘液性腺癌
F04	E05A3300-B30-P1	E05A3300-B30-P1	Cancer-adjacent	Lung tissue	肺组织
F05	E05A3301-B30-C1	E05A3301-B30-C1	Cancer	Invasive non‑mucinous adenocarcinoma	侵袭性非粘液性腺癌
F06	E05A3301-B30-P1	E05A3301-B30-P1	Cancer-adjacent	Lung tissue	肺组织
F07	E05A3331-B30-C1	E05A3331-B30-C1	Cancer	Invasive non‑mucinous adenocarcinoma	侵袭性非粘液性腺癌
F08	E05A3331-B30-P1	E05A3331-B30-P1	Cancer-adjacent	Lung tissue	肺组织
F09	E05A3345-B30-C1	E05A3345-B30-C1	Cancer	Invasive Non-mucinous Adenocarcinoma	浸润性非粘液性腺癌
F10	E05A3345-B30-P1	E05A3345-B30-P1	Cancer-adjacent	Terminal lung tissue	终末肺组织
G01	Positioning Point
