# Supplementary material for: ANLN: A New Hub in Glutamine Metabolism of Lung Adenocarcinoma by scRNA-Seq and Machine Learning
Source: Oncol Res. 2026 Jul 16;34(8):20. doi: 10.32604/or.2026.079515 (PMC13397370; doi:10.32604/or.2026.079515)
Supplement: Supplementary file 1 [file OncolRes-34-79515-s001.zip › TSP_OR_79515-Table_S4.xls]

## Sheet: Detailed Pathological Data
Organization type	Case coding	Sex	Age at surgery	Pathological morphology	Histological type	Pathological grade	Lesion site	Number of lesions	Size of lesion	Tumor capsule	Tumor margin	Tumor consistency	Local invasion	Local invasion details	Vascular invasion	Vascular invasion details	Perineural invasion	Perineural invasion details	Involved organs	Involved organs details	Surgical margin	Number of lymph node stations	Total number of lymph nodes	Positive lymph nodes	Lymph node metastasis	Lymph node details	Lesion attributes
Cancer/Adjacent	E05A1035	Female	72		Adenocarcinoma	Grade Ⅰ	Right lower lung		2.8*2.3*1.5																		Primary lesion
Cancer/Adjacent	E05A3080	Female	75		Adenocarcinoma	Grade Ⅰ	Left lower lung		1.8*1.5*1.5cm																		Primary lesion
Cancer/Adjacent	E05A3459	Female	58		Adenocarcinoma	Grade Ⅰ-Ⅱ	Right upper lobe	Single lesion	2*1.5*1cm				Present	Abutting visceral pleura							Negative						Primary lesion
Cancer/Adjacent	E05A3302	Male	76		Adenocarcinoma	Grade Ⅰ-Ⅱ	Right upper lobe		2*1.5*1.5cm																		Primary lesion
Cancer/Adjacent	E05A3072	Female	60		Adenocarcinoma	Grade Ⅱ	Right upper lobe		4.5*3*2cm																		Primary lesion
Cancer/Adjacent	E05A3095	Male	74	Peripheral type	Adenocarcinoma	Grade Ⅱ	Right lower lung		4.5*4*4cm												Negative						Primary lesion
Cancer/Adjacent	E05A3305	Male	60		Adenocarcinoma	Grade Ⅱ	Right upper lobe		2.5*2.5*2cm						Present	Tumor embolus in vessel					Negative						Primary lesion
Cancer/Adjacent	E05A3362	Female	66		Adenocarcinoma	Grade Ⅱ	Right lung		3*2*1.5cm												Negative						Primary lesion
Cancer/Adjacent	E05A3374	Female	62		Adenocarcinoma	Grade Ⅱ	Right upper lobe		2.5*2*1.5cm																		Primary lesion
Cancer/Adjacent	E05A3086	Male	67		Adenocarcinoma	Grade Ⅱ-Ⅲ	Right middle lobe		1.2*1*1cm												Bronchial stump negative						Primary lesion
Cancer/Adjacent	E05A3315	Male	83		Adenocarcinoma	Grade Ⅱ-Ⅲ	Left upper lobe		3*2.5*2.5cm												Negative						Primary lesion
Cancer/Adjacent	E05A3416	Female	61		Adenocarcinoma	Grade Ⅱ-Ⅲ	Right lower lung		2*2*1.5cm												Negative						Primary lesion
Cancer/Adjacent	E05A3478	Female	54		Adenocarcinoma	Grade Ⅱ-Ⅲ	Left upper lobe	Single lesion	2*2*2cm												Negative						Primary lesion
Cancer/Adjacent	E05A3093	Female	47	Peripheral type	Adenocarcinoma	Grade Ⅱ-Ⅲ	Left lung		10*8*6cm												Negative	8	13	2	Present	“Station 12 lymph nodes” (2/2) show carcinoma metastasis. Bronchial lymph nodes (0/1), “Station 5 lymph nodes” (0/2), “Station 7 lymph nodes” (0/1), “Station 8 lymph nodes” (0/1), “Station 9 lymph nodes” (0/2), “Station 10 lymph nodes” (0/3), “Station 11 lymph nodes” (0/1) are all negative.	Primary lesion
Cancer/Adjacent	E05A3234	Female	68		Adenocarcinoma	Grade Ⅱ-Ⅲ	Lung		4*3*3cm														8	7	Present		Primary lesion
Cancer/Adjacent	E05A3238	Male	39		Adenocarcinoma	Grade Ⅱ-Ⅲ	Lung		5*4*4cm														3	0	Absent		Primary lesion
Cancer/Adjacent	E05A3247	Male	61		Adenocarcinoma	Grade Ⅱ-Ⅲ	Lung		3*1*1cm														13	5	Present		Primary lesion
Cancer/Adjacent	E05A3264	Male	66		Adenocarcinoma	Grade Ⅱ-Ⅲ	Right lung		4.5*4.5*4.5														3	0	Absent	0/3	Primary lesion
Cancer/Adjacent	E05A3327	Male	55	Central type	Adenocarcinoma	Grade Ⅱ-Ⅲ	Right lower lung		7*5*4cm												Negative	7	15	2	Present	"Station 7 lymph nodes" (2/3) show cancer metastasis. Bronchial lymph nodes (0/2), "Station 2 lymph nodes", "Station 10 lymph nodes" (fibroadipose tissue), "Station 3 lymph nodes" (0/1), "Station 4 lymph nodes" (0/3), "Station 8 lymph nodes" (0/1), "Station 9 lymph nodes" (0/2), and "Station 11 lymph nodes" (0/3) are all negative.	Primary lesion
Cancer/Adjacent	E05A3369	Male	68	Central type	Adenocarcinoma	Grade Ⅱ-Ⅲ	Right lung		6*4.5*3cm												Negative	6	26	0	Absent	"Station 3a lymph nodes" (0/3), "Station 4 lymph nodes" (0/2), "Station 7 lymph nodes" (0/12), "Station 9 lymph nodes" (0/2), "Station 10 lymph nodes" (0/2), and "Station 11 lymph nodes" (0/5) are all negative.	Primary lesion
Cancer/Adjacent	E05A3370	Female	67		Adenocarcinoma	Grade Ⅱ-Ⅲ	Right upper lobe		2*2*1.5cm																		Primary lesion
Cancer/Adjacent	E05A3424	Male	65	Peripheral type	Adenocarcinoma	Grade Ⅱ-Ⅲ	Left upper lobe	Single lesion	6.5*6*4cm				Present	Pleural invasion			Absent		Absent		Negative	1	6	0	Absent	Bronchial lymph nodes (0/6) are all negative	Primary lesion
Cancer/Adjacent	E05A3804	Male	38	Central type	Adenocarcinoma	Grade Ⅱ-Ⅲ	Left lower lung	Single lesion	3.5*3*2cm				Absent	Focal area abutting visceral pleura					Present	Infiltration/destruction of segmental and subsegmental bronchi, and infiltration of lung parenchyma							Primary lesion
Cancer/Adjacent	E05A4547	Female	65	Central type	Adenocarcinoma	Grade Ⅱ-Ⅲ	Right lower lobe	Single lesion	3.5*3*2.5cm												Negative						Primary lesion
Cancer/Adjacent	E05A3101	Male	66	Central type	Adenocarcinoma	Grade Ⅲ	Right lung		5.5*5*4cm						Present	Tumor embolus in vessel	Present	Nerve bundle invasion			Negative	7	20	1	Present	Bronchial lymph nodes (1/2) show cancer metastasis. "Station 2 lymph nodes" (0/2), "Station 3A lymph nodes" (0/2), "Station 4 lymph nodes" (0/2), "Station 7 lymph nodes" (0/4), "Station 8 lymph nodes" (0/5), "Station 9 lymph nodes" (fatty tissue), "Station 10 lymph nodes" (0/3) are all negative.	Primary lesion
Cancer/Adjacent	E05A3250	Male	57		Adenocarcinoma	Grade Ⅲ	Right upper lobe		2.5*2.5*2.5						Present	Blood vessel							9	0	Absent	0/9	Primary lesion
Cancer/Adjacent	E05A3300	Male	64	Central type	Adenocarcinoma	Grade Ⅲ	Left lower lung		5*4*4cm												Bronchial stump involvement	6	23	2	Present	"Station 10 lymph nodes" (1/1) and "Station 11 lymph nodes" (1/8) show cancer metastasis. "Station 5 lymph nodes" (0/3), "Station 7 lymph nodes" (0/5), "Station 9 lymph nodes" (0/3), and "Station 12 lymph nodes" (0/3) are all negative.	Primary lesion
Cancer/Adjacent	E05A3301	Male	48	Central type	Adenocarcinoma	Grade Ⅲ	Left upper lobe		3*3*3cm						Present	Tumor embolus in vessel					Negative	8	13	6	Present	"Station 4 lymph nodes" (2/2), "Station 5 lymph nodes" (1/1), "Station 7 lymph nodes" (2/2), and "Station 10 lymph nodes" (1/1) show cancer metastasis. Bronchial lymph nodes (0/1), "Station 8 lymph nodes" (0/1), "Station 9 lymph nodes" (fatty tissue), "Station 11 lymph nodes" (0/3), and "Station 12 lymph nodes" (0/2) are all negative.	Primary lesion
Cancer/Adjacent	E05A3331	Female	62		Adenocarcinoma	Grade Ⅲ	Right lower lobe		5.5*5*2cm																		Primary lesion
Cancer/Adjacent	E05A3345	Male	69		Adenocarcinoma	Grade Ⅲ	Left upper lobe		4*4*3.5cm			Firm	Present	Pleural involvement							Negative	8	18	10	Present	"Bronchial" lymph node (1/1), "Station 5" (4/6), "Station 6" (1/1), and "Station 11" (2/2) lymph nodes show cancer metastasis. "Station 7" (0/2), "Station 8" (0/2), "Station 9" (0/1), and "Station 10" (0/3) lymph nodes show no cancer metastasis.	Primary lesion
